# Supplementary material for: Gene Duplications in the Genomes of Staphylococci and Enterococci
Source: Front Mol Biosci. 2020 Jul 23;7:160. doi: 10.3389/fmolb.2020.00160 (PMC7396535; doi:10.3389/fmolb.2020.00160)
Supplement: TABLE S1 — List of the complete assembled genomes corresponding to NCBI Refseq entries for S. aureus, E. faecalis, and E. faecium used for the gene duplication analysis. [file Table_1.XLSX]

## Sheet: Table S1
#Organism/Name	Strain	BioSample	BioProject	Assembly	Replicons	Status	RefSeq FTP
Staphylococcus aureus	NCTC 8325	SAMN02604235	PRJNA237	GCA_000013425.1	chromosome:NC_007795.1/CP000253.1	Complete	ftp://ftp.ncbi.nlm.nih.gov/genomes/all/GCF/000/013/425/GCF_000013425.1_ASM1342v1
Staphylococcus aureus	DSM 20231	SAMN03651231	PRJNA283471	GCA_001027105.1	chromosome:NZ_CP011526.1/CP011526.1; plasmid unnamed:NZ_CP011527.1/CP011527.1	Complete	ftp://ftp.ncbi.nlm.nih.gov/genomes/all/GCF/001/027/105/GCF_001027105.1_ASM102710v1
Staphylococcus aureus	ATCC 12600	SAMN10739543	PRJNA514950	GCA_006094915.1	chromosome:NZ_CP035101.1/CP035101.1; plasmid unnamed:NZ_CP035102.1/CP035102.1	Complete	ftp://ftp.ncbi.nlm.nih.gov/genomes/all/GCF/006/094/915/GCF_006094915.1_ASM609491v1
Staphylococcus aureus	FDAARGOS_773	SAMN11056488	PRJNA231221	GCA_006364675.1	chromosome:NZ_CP040998.1/CP040998.1; plasmid unnamed1:NZ_CP040999.1/CP040999.1; plasmid unnamed2:NZ_CP041000.1/CP041000.1	Complete	ftp://ftp.ncbi.nlm.nih.gov/genomes/all/GCF/006/364/675/GCF_006364675.1_ASM636467v1
Staphylococcus aureus	MRSA107	SAMN06130958	PRJNA357000	GCA_002895385.1	chromosome:NZ_CP018629.1/CP018629.1	Complete	ftp://ftp.ncbi.nlm.nih.gov/genomes/all/GCF/002/895/385/GCF_002895385.1_ASM289538v1
Staphylococcus aureus	V521	SAMN04219577	PRJNA300829	GCA_001641025.1	chromosome:NZ_CP013957.1/CP013957.1; plasmid pV521:NZ_CP013958.1/CP013958.1	Complete	ftp://ftp.ncbi.nlm.nih.gov/genomes/all/GCF/001/641/025/GCF_001641025.1_ASM164102v1
Staphylococcus aureus	TUM9463	SAMD00148193	PRJDB7606	GCA_003945425.1	chromosome:NZ_AP019306.1/AP019306.1	Complete	ftp://ftp.ncbi.nlm.nih.gov/genomes/all/GCF/003/945/425/GCF_003945425.1_ASM394542v1
Staphylococcus aureus	BPH2003	SAMEA5047398	PRJEB29322	GCA_900607265.1	chromosome 1:NZ_LR027878.1/LR027878.1; plasmid 2:NZ_LR027879.1/LR027879.1	Complete	ftp://ftp.ncbi.nlm.nih.gov/genomes/all/GCF/900/607/265/GCF_900607265.1_BPH2003
Staphylococcus aureus	M48	SAMN08369990	PRJNA377392	GCA_004136255.1	chromosome:NZ_CP030138.1/CP030138.1	Complete	ftp://ftp.ncbi.nlm.nih.gov/genomes/all/GCF/004/136/255/GCF_004136255.1_ASM413625v1
Staphylococcus aureus	BPH2947	SAMEA5099553	PRJEB29881	GCA_900620245.1	chromosome 1:NZ_LR130515.1/LR130515.1; plasmid 2:NZ_LR130516.1/LR130516.1; plasmid 3:NZ_LR130517.1/LR130517.1	Complete	ftp://ftp.ncbi.nlm.nih.gov/genomes/all/GCF/900/620/245/GCF_900620245.1_BPH2947
Staphylococcus aureus	HC1340	SAMN03835492	PRJNA288685	GCA_001515745.1	chromosome:NZ_CP012011.1/CP012011.1	Complete	ftp://ftp.ncbi.nlm.nih.gov/genomes/all/GCF/001/515/745/GCF_001515745.1_ASM151574v1
Staphylococcus aureus	Gv69	SAMN03144721	PRJNA264181	GCA_000769575.1	chromosome:NZ_CP009681.1/CP009681.1	Complete	ftp://ftp.ncbi.nlm.nih.gov/genomes/all/GCF/000/769/575/GCF_000769575.1_ASM76957v1
Staphylococcus aureus	CMRSA-6	SAMN08717048	PRJNA438472	GCA_003264815.1	chromosome:NZ_CP027788.1/CP027788.1	Complete	ftp://ftp.ncbi.nlm.nih.gov/genomes/all/GCF/003/264/815/GCF_003264815.1_ASM326481v1
Staphylococcus aureus	TW20	SAMEA2272282	PRJEA36647	GCA_000027045.1	chromosome:NC_017331.1/FN433596.1; plasmid pTW20_1:NC_017352.1/FN433597.1; plasmid pTW20_2:NC_017332.1/FN433598.1	Complete	ftp://ftp.ncbi.nlm.nih.gov/genomes/all/GCF/000/027/045/GCF_000027045.1_ASM2704v1
Staphylococcus aureus	M92	SAMN04903357	PRJNA319679	GCA_002097595.2	chromosome:NZ_CP015447.2/CP015447.2	Complete	ftp://ftp.ncbi.nlm.nih.gov/genomes/all/GCF/002/097/595/GCF_002097595.2_ASM209759v2
Staphylococcus aureus	BPH2056	SAMEA5047400	PRJEB29322	GCA_900607305.1	chromosome 1:NZ_LR027874.1/LR027874.1; plasmid 2:NZ_LR027875.1/LR027875.1	Complete	ftp://ftp.ncbi.nlm.nih.gov/genomes/all/GCF/900/607/305/GCF_900607305.1_BPH2056
Staphylococcus aureus	Be62	SAMN03765155	PRJNA286121	GCA_001515685.1	chromosome:NZ_CP012013.1/CP012013.1; plasmid pBe62:NZ_CP012014.1/CP012014.1	Complete	ftp://ftp.ncbi.nlm.nih.gov/genomes/all/GCF/001/515/685/GCF_001515685.1_ASM151568v1
Staphylococcus aureus	Gv88	SAMN03835488	PRJNA288682	GCA_001515705.1	chromosome:NZ_CP012018.1/CP012018.1; plasmid pGv88:NZ_CP012017.1/CP012017.1	Complete	ftp://ftp.ncbi.nlm.nih.gov/genomes/all/GCF/001/515/705/GCF_001515705.1_ASM151570v1
Staphylococcus aureus	Z172	SAMN02370325	PRJNA222409	GCA_000485885.1	chromosome:NC_022604.1/CP006838.1; plasmid pZ172_1:NC_022610.1/CP006839.1; plasmid pZ172_2:NC_022605.1/CP006840.1	Complete	ftp://ftp.ncbi.nlm.nih.gov/genomes/all/GCF/000/485/885/GCF_000485885.1_ASM48588v1
Staphylococcus aureus	Gv51	SAMN03835466	PRJNA288680	GCA_001515665.1	chromosome:NZ_CP012015.1/CP012015.1; plasmid pGv51:NZ_CP012016.1/CP012016.1	Complete	ftp://ftp.ncbi.nlm.nih.gov/genomes/all/GCF/001/515/665/GCF_001515665.1_ASM151566v1
Staphylococcus aureus	Bmb9393	SAMN02603524	PRJNA196937	GCA_000418345.1	chromosome:NC_021670.1/CP005288.1; plasmid pBmb9393:NC_021657.1/CP005289.1	Complete	ftp://ftp.ncbi.nlm.nih.gov/genomes/all/GCF/000/418/345/GCF_000418345.1_ASM41834v1
Staphylococcus aureus	BPH2869	SAMEA104317472	PRJEB29322	GCA_900607295.1	chromosome 1:NZ_LR027869.1/LR027869.1	Complete	ftp://ftp.ncbi.nlm.nih.gov/genomes/all/GCF/900/607/295/GCF_900607295.1_BPH2869
Staphylococcus aureus	aureus	SAMN08969227	PRJNA451378	GCA_006088835.1	chromosome:NZ_CP029198.1/CP029198.1; plasmid pFORC_090.1:NZ_CP029199.1/CP029199.1	Complete	ftp://ftp.ncbi.nlm.nih.gov/genomes/all/GCF/006/088/835/GCF_006088835.1_ASM608883v1
Staphylococcus aureus	HC1335	SAMN03835494	PRJNA288686	GCA_001515765.1	chromosome:NZ_CP012012.1/CP012012.1	Complete	ftp://ftp.ncbi.nlm.nih.gov/genomes/all/GCF/001/515/765/GCF_001515765.1_ASM151576v1
Staphylococcus aureus	P10	SAMN11080858	PRJNA520768	GCA_005706035.1	chromosome:NZ_CP039157.1/CP039157.1; plasmid pP10-1:NZ_CP039158.1/CP039158.1; plasmid pP10-2:NZ_CP039159.1/CP039159.1	Complete	ftp://ftp.ncbi.nlm.nih.gov/genomes/all/GCF/005/706/035/GCF_005706035.1_ASM570603v1
Staphylococcus aureus	FDAARGOS_766	SAMN11056481	PRJNA231221	GCA_006364775.1	chromosome:NZ_CP041010.1/CP041010.1; plasmid unnamed1:NZ_CP041009.1/CP041009.1	Complete	ftp://ftp.ncbi.nlm.nih.gov/genomes/all/GCF/006/364/775/GCF_006364775.1_ASM636477v1
Staphylococcus aureus	AR_0470	SAMN07291563	PRJNA316321	GCA_003193745.1	chromosome:NZ_CP029653.1/CP029653.1	Complete	ftp://ftp.ncbi.nlm.nih.gov/genomes/all/GCF/003/193/745/GCF_003193745.1_ASM319374v1
Staphylococcus aureus	TUM9458	SAMD00148192	PRJDB7606	GCA_003945405.1	chromosome:NZ_AP019305.1/AP019305.1	Complete	ftp://ftp.ncbi.nlm.nih.gov/genomes/all/GCF/003/945/405/GCF_003945405.1_ASM394540v1
Staphylococcus aureus	KG-18	SAMD00164376	PRJDB8056	GCA_009176785.1	chromosome:NZ_AP019543.1/AP019543.1; plasmid pKG-18:NZ_AP019544.1/AP019544.1	Complete	ftp://ftp.ncbi.nlm.nih.gov/genomes/all/GCF/009/176/785/GCF_009176785.1_ASM917678v1
Staphylococcus aureus	KG-22	SAMD00164378	PRJDB8056	GCA_009176875.1	chromosome:NZ_AP019545.1/AP019545.1; plasmid pKG-22:NZ_AP019546.1/AP019546.1	Complete	ftp://ftp.ncbi.nlm.nih.gov/genomes/all/GCF/009/176/875/GCF_009176875.1_ASM917687v1
Staphylococcus aureus	5_3949	SAMEA104710489	PRJEB25220	GCA_900324235.1	chromosome I:NZ_LT992462.1/LT992462.1	Complete	ftp://ftp.ncbi.nlm.nih.gov/genomes/all/GCF/900/324/235/GCF_900324235.1_5_3949
Staphylococcus aureus	CMRSA-3	SAMN08717045	PRJNA438470	GCA_003264775.1	chromosome:NZ_CP029685.1/CP029685.1	Complete	ftp://ftp.ncbi.nlm.nih.gov/genomes/all/GCF/003/264/775/GCF_003264775.1_ASM326477v1
Staphylococcus aureus	NRS120	SAMN03255474	PRJNA231221	GCA_001019485.2	chromosome:NZ_CP026072.1/CP026072.1	Complete	ftp://ftp.ncbi.nlm.nih.gov/genomes/all/GCF/001/019/485/GCF_001019485.2_ASM101948v2
Staphylococcus aureus	2395 USA500	SAMN03290990	PRJNA240091	GCA_000746505.1	chromosome:NZ_CP007499.1/CP007499.1; plasmid pUSA500:NZ_CP007500.1/CP007500.1	Complete	ftp://ftp.ncbi.nlm.nih.gov/genomes/all/GCF/000/746/505/GCF_000746505.1_ASM74650v1
Staphylococcus aureus	NCTC13811	SAMEA4076710	PRJEB6403	GCA_900637155.1	chromosome 1:NZ_LR134351.1/LR134351.1	Complete	ftp://ftp.ncbi.nlm.nih.gov/genomes/all/GCF/900/637/155/GCF_900637155.1_49386_H02
Staphylococcus aureus	NCCP14558	SAMN04219574	PRJNA300829	GCA_001640905.1	chromosome:NZ_CP013953.1/CP013953.1; plasmid pNCCP14558:NZ_CP013954.1/CP013954.1	Complete	ftp://ftp.ncbi.nlm.nih.gov/genomes/all/GCF/001/640/905/GCF_001640905.1_ASM164090v1
Staphylococcus aureus	JK3137	SAMN06830443	PRJNA384212	GCA_004614315.1	chromosome:NZ_CP020960.1/CP020960.1	Complete	ftp://ftp.ncbi.nlm.nih.gov/genomes/all/GCF/004/614/315/GCF_004614315.1_ASM461431v1
Staphylococcus aureus	NCTC9944	SAMEA3491695	PRJEB6403	GCA_900474575.1	chromosome 1:NZ_LS483309.1/LS483309.1	Complete	ftp://ftp.ncbi.nlm.nih.gov/genomes/all/GCF/900/474/575/GCF_900474575.1_40415_F02
Staphylococcus aureus	NCTC13140	SAMEA3491706	PRJEB6403	GCA_900474725.1	chromosome 1:NZ_LS483319.1/LS483319.1	Complete	ftp://ftp.ncbi.nlm.nih.gov/genomes/all/GCF/900/474/725/GCF_900474725.1_40677_A01
Staphylococcus aureus	KG-03	SAMD00164374	PRJDB8056	GCA_009176765.1	chromosome:NZ_AP019542.1/AP019542.1	Complete	ftp://ftp.ncbi.nlm.nih.gov/genomes/all/GCF/009/176/765/GCF_009176765.1_ASM917676v1
Staphylococcus aureus	16445	SAMN12325110	PRJNA555368	GCA_008370815.1	chromosome:NZ_CP043302.1/CP043302.1; plasmid unnamed1:NZ_CP043303.1/CP043303.1	Complete	ftp://ftp.ncbi.nlm.nih.gov/genomes/all/GCF/008/370/815/GCF_008370815.1_ASM837081v1
Staphylococcus aureus	KUH180062	SAMD00180476	PRJDB8599	GCA_008620055.1	chromosome:NZ_AP020320.1/AP020320.1; plasmid p01KUH180062:NZ_AP020321.1/AP020321.1	Complete	ftp://ftp.ncbi.nlm.nih.gov/genomes/all/GCF/008/620/055/GCF_008620055.1_ASM862005v1
Staphylococcus aureus	JKD6004-DR	SAMN11823232	PRJNA544229	GCA_007410625.1	chromosome:NZ_CP040625.1/CP040625.1	Complete	ftp://ftp.ncbi.nlm.nih.gov/genomes/all/GCF/007/410/625/GCF_007410625.1_ASM741062v1
Staphylococcus aureus	JKD6004	SAMN11823230	PRJNA544229	GCA_005890015.1	chromosome:NZ_CP040622.1/CP040622.1	Complete	ftp://ftp.ncbi.nlm.nih.gov/genomes/all/GCF/005/890/015/GCF_005890015.1_ASM589001v1
Staphylococcus aureus	BPH3244	SAMEA104317636	PRJEB29322	GCA_900607285.1	chromosome 1:NZ_LR027877.1/LR027877.1	Complete	ftp://ftp.ncbi.nlm.nih.gov/genomes/all/GCF/900/607/285/GCF_900607285.1_BPH3244
Staphylococcus aureus	NCTC13394	SAMEA3491711	PRJEB6403	GCA_900474525.1	chromosome 1:NZ_LS483301.1/LS483301.1	Complete	ftp://ftp.ncbi.nlm.nih.gov/genomes/all/GCF/900/474/525/GCF_900474525.1_40677_F01
Staphylococcus aureus	545	SAMN07340908	PRJNA393749	GCA_003354945.1	chromosome:NZ_CP022908.1/CP022908.1; plasmid pPS00078.1A.1:NZ_CP022909.1/CP022909.1	Complete	ftp://ftp.ncbi.nlm.nih.gov/genomes/all/GCF/003/354/945/GCF_003354945.1_ASM335494v1
Staphylococcus aureus	JKD6009	SAMEA5047402	PRJEB29322	GCA_900607245.1	chromosome 1:NZ_LR027876.1/LR027876.1	Complete	ftp://ftp.ncbi.nlm.nih.gov/genomes/all/GCF/900/607/245/GCF_900607245.1_JKD6009
Staphylococcus aureus	BPH2070	SAMEA5047401	PRJEB29322	GCA_900607275.1	chromosome 1:NZ_LR027873.1/LR027873.1	Complete	ftp://ftp.ncbi.nlm.nih.gov/genomes/all/GCF/900/607/275/GCF_900607275.1_BPH2070
Staphylococcus aureus	JKD6008	SAMN02603619	PRJNA29567	GCA_000145595.1	chromosome:NC_017341.1/CP002120.1	Complete	ftp://ftp.ncbi.nlm.nih.gov/genomes/all/GCF/000/145/595/GCF_000145595.1_ASM14559v1
Staphylococcus aureus	17_LA_343	SAMEA104710501	PRJEB25220	GCA_900324345.1	chromosome I:NZ_LT992471.1/LT992471.1	Complete	ftp://ftp.ncbi.nlm.nih.gov/genomes/all/GCF/900/324/345/GCF_900324345.1_17_LA_343
Staphylococcus aureus	AR_0216	SAMN04901606	PRJNA316321	GCA_003193725.1	chromosome:NZ_CP029678.1/CP029678.1; plasmid unnamed1:NZ_CP029676.1/CP029676.1; plasmid unnamed2:NZ_CP029677.1/CP029677.1	Complete	ftp://ftp.ncbi.nlm.nih.gov/genomes/all/GCF/003/193/725/GCF_003193725.1_ASM319372v1
Staphylococcus aureus	USA300-ISMMS1	SAMN03081531	PRJNA237099	GCA_000568455.1	chromosome:NZ_CP007176.1/CP007176.1; plasmid pUSA01-ISMMS:NZ_CP007177.1/CP007177.1; plasmid pUSA02-ISMMS:NZ_CP007178.1/CP007178.1	Complete	ftp://ftp.ncbi.nlm.nih.gov/genomes/all/GCF/000/568/455/GCF_000568455.1_ASM56845v1
Staphylococcus aureus	USA300-SUR15	SAMN04497609	PRJNA312385	GCA_002000685.1	chromosome:NZ_CP014415.1/CP014415.1; plasmid pUSA04-1-SUR15:NZ_CP014416.1/CP014416.1; plasmid pUSA05-1-SUR15:NZ_CP014417.1/CP014417.1; plasmid pUSA07-1-SUR15:NZ_CP014418.1/CP014418.1; plasmid pUSA08-1-SUR15:NZ_CP014419.1/CP014419.1	Complete	ftp://ftp.ncbi.nlm.nih.gov/genomes/all/GCF/002/000/685/GCF_002000685.1_ASM200068v1
Staphylococcus aureus	USA300-SUR24	SAMN04497618	PRJNA312385	GCA_002000865.1	chromosome:NZ_CP014444.1/CP014444.1; plasmid pUSA04-1-SUR24:NZ_CP014445.1/CP014445.1; plasmid pUSA05-1-SUR24:NZ_CP014446.1/CP014446.1; plasmid pUSA07-1-SUR24:NZ_CP014447.1/CP014447.1; plasmid pUSA08-1-SUR24:NZ_CP014448.1/CP014448.1	Complete	ftp://ftp.ncbi.nlm.nih.gov/genomes/all/GCF/002/000/865/GCF_002000865.1_ASM200086v1
Staphylococcus aureus	USA300-SUR19	SAMN04497613	PRJNA312385	GCA_002000765.1	chromosome:NZ_CP014429.1/CP014429.1; plasmid pUSA01-1-SUR19:NZ_CP014430.1/CP014430.1; plasmid pUSA04-1-SUR19:NZ_CP014431.1/CP014431.1	Complete	ftp://ftp.ncbi.nlm.nih.gov/genomes/all/GCF/002/000/765/GCF_002000765.1_ASM200076v1
Staphylococcus aureus	USA300-SUR14	SAMN04497608	PRJNA312385	GCA_002000665.1	chromosome:NZ_CP014412.1/CP014412.1; plasmid pUSA01-1-SUR14:NZ_CP014413.1/CP014413.1; plasmid pUSA04-1-SUR14:NZ_CP014414.1/CP014414.1	Complete	ftp://ftp.ncbi.nlm.nih.gov/genomes/all/GCF/002/000/665/GCF_002000665.1_ASM200066v1
Staphylococcus aureus	USA300-SUR16	SAMN04497610	PRJNA312385	GCA_002000705.1	chromosome:NZ_CP014420.1/CP014420.1; plasmid pUSA01-1-SUR16:NZ_CP014421.1/CP014421.1; plasmid pUSA04-1-SUR16:NZ_CP014422.1/CP014422.1	Complete	ftp://ftp.ncbi.nlm.nih.gov/genomes/all/GCF/002/000/705/GCF_002000705.1_ASM200070v1
Staphylococcus aureus	USA300-SUR18	SAMN04497612	PRJNA312385	GCA_002000745.1	chromosome:NZ_CP014426.1/CP014426.1; plasmid pUSA01-1-SUR18:NZ_CP014427.1/CP014427.1; plasmid pUSA04-1-SUR18:NZ_CP014428.1/CP014428.1	Complete	ftp://ftp.ncbi.nlm.nih.gov/genomes/all/GCF/002/000/745/GCF_002000745.1_ASM200074v1
Staphylococcus aureus	USA300-SUR17	SAMN04497611	PRJNA312385	GCA_002000725.1	chromosome:NZ_CP014423.1/CP014423.1; plasmid pUSA01-1-SUR17:NZ_CP014424.1/CP014424.1; plasmid pUSA04-1-SUR17:NZ_CP014425.1/CP014425.1	Complete	ftp://ftp.ncbi.nlm.nih.gov/genomes/all/GCF/002/000/725/GCF_002000725.1_ASM200072v1
Staphylococcus aureus	USA300-SUR13	SAMN04497607	PRJNA312385	GCA_002000645.1	chromosome:NZ_CP014409.1/CP014409.1; plasmid pUSA01-1-SUR13:NZ_CP014410.1/CP014410.1; plasmid pUSA04-1-SUR13:NZ_CP014411.1/CP014411.1	Complete	ftp://ftp.ncbi.nlm.nih.gov/genomes/all/GCF/002/000/645/GCF_002000645.1_ASM200064v1
Staphylococcus aureus	USA300-SUR21	SAMN04497615	PRJNA312385	GCA_002000805.1	chromosome:NZ_CP014435.1/CP014435.1; plasmid pUSA01-1-SUR21:NZ_CP014436.1/CP014436.1; plasmid pUSA04-1-SUR21:NZ_CP014437.1/CP014437.1	Complete	ftp://ftp.ncbi.nlm.nih.gov/genomes/all/GCF/002/000/805/GCF_002000805.1_ASM200080v1
Staphylococcus aureus	USA300-SUR6	SAMN04497600	PRJNA312385	GCA_003595465.1	chromosome:NZ_CP014381.1/CP014381.1; plasmid pUSA01-1-SUR6:NZ_CP014382.1/CP014382.1; plasmid pUSA04-1-SUR6:NZ_CP014383.1/CP014383.1	Complete	ftp://ftp.ncbi.nlm.nih.gov/genomes/all/GCF/003/595/465/GCF_003595465.1_ASM359546v1
Staphylococcus aureus	USA300-SUR3	SAMN04497597	PRJNA312385	GCA_003595405.1	chromosome:NZ_CP014368.1/CP014368.1; plasmid pUSA01-1-SUR3:NZ_CP014369.1/CP014369.1; plasmid pUSA04-1-SUR3:NZ_CP014370.1/CP014370.1	Complete	ftp://ftp.ncbi.nlm.nih.gov/genomes/all/GCF/003/595/405/GCF_003595405.1_ASM359540v1
Staphylococcus aureus	USA300-SUR7	SAMN04497601	PRJNA312385	GCA_003595485.1	chromosome:NZ_CP014384.1/CP014384.1; plasmid pUSA01-1-SUR7:NZ_CP014385.1/CP014385.1; plasmid pUSA04-3-SUR7:NZ_CP014386.1/CP014386.1	Complete	ftp://ftp.ncbi.nlm.nih.gov/genomes/all/GCF/003/595/485/GCF_003595485.1_ASM359548v1
Staphylococcus aureus	USA300-SUR9	SAMN04497603	PRJNA312385	GCA_002000565.1	chromosome:NZ_CP014392.1/CP014392.1; plasmid pUSA01-1-SUR9:NZ_CP014393.1/CP014393.1; plasmid pUSA04-2-SUR9:NZ_CP014394.1/CP014394.1; plasmid pUSA05-1-SUR9:NZ_CP014395.1/CP014395.1; plasmid pUSA06-1-SUR9:NZ_CP014396.1/CP014396.1	Complete	ftp://ftp.ncbi.nlm.nih.gov/genomes/all/GCF/002/000/565/GCF_002000565.1_ASM200056v1
Staphylococcus aureus	USA300-SUR10	SAMN04497604	PRJNA312385	GCA_002000585.1	chromosome:NZ_CP014397.1/CP014397.1; plasmid pUSA01-1-SUR10:NZ_CP014398.1/CP014398.1; plasmid pUSA04-2-SUR10:NZ_CP014399.1/CP014399.1; plasmid pUSA05-1-SUR10:NZ_CP014400.1/CP014400.1; plasmid pUSA06-1-SUR10:NZ_CP014401.1/CP014401.1	Complete	ftp://ftp.ncbi.nlm.nih.gov/genomes/all/GCF/002/000/585/GCF_002000585.1_ASM200058v1
Staphylococcus aureus	USA300-SUR11	SAMN04497605	PRJNA312385	GCA_002000605.1	chromosome:NZ_CP014402.1/CP014402.1; plasmid pUSA01-1-SUR11:NZ_CP014403.1/CP014403.1; plasmid pUSA04-2-SUR11:NZ_CP014404.1/CP014404.1; plasmid pUSA05-1-SUR11:NZ_CP014405.1/CP014405.1; plasmid pUSA06-1-SUR11:NZ_CP014406.1/CP014406.1	Complete	ftp://ftp.ncbi.nlm.nih.gov/genomes/all/GCF/002/000/605/GCF_002000605.1_ASM200060v1
Staphylococcus aureus	USA300-SUR4	SAMN04497598	PRJNA312385	GCA_003595425.1	chromosome:NZ_CP014371.1/CP014371.1; plasmid pUSA01-1-SUR4:NZ_CP014372.1/CP014372.1; plasmid pUSA04-2-SUR4:NZ_CP014373.1/CP014373.1; plasmid pUSA05-1-SUR4:NZ_CP014374.1/CP014374.1; plasmid pUSA06-1-SUR4:NZ_CP014375.1/CP014375.1	Complete	ftp://ftp.ncbi.nlm.nih.gov/genomes/all/GCF/003/595/425/GCF_003595425.1_ASM359542v1
Staphylococcus aureus	USA300-SUR5	SAMN04497599	PRJNA312385	GCA_003595445.1	chromosome:NZ_CP014376.1/CP014376.1; plasmid pUSA01-1-SUR5:NZ_CP014377.1/CP014377.1; plasmid pUSA04-2-SUR5:NZ_CP014378.1/CP014378.1; plasmid pUSA05-1-SUR5:NZ_CP014379.1/CP014379.1; plasmid pUSA06-1-SUR5:NZ_CP014380.1/CP014380.1	Complete	ftp://ftp.ncbi.nlm.nih.gov/genomes/all/GCF/003/595/445/GCF_003595445.1_ASM359544v1
Staphylococcus aureus	USA300-SUR8	SAMN04497602	PRJNA312385	GCA_003595505.1	chromosome:NZ_CP014387.1/CP014387.1; plasmid pUSA01-1-SUR8:NZ_CP014388.1/CP014388.1; plasmid pUSA04-2-SUR8:NZ_CP014389.1/CP014389.1; plasmid pUSA05-1-SUR8:NZ_CP014390.1/CP014390.1; plasmid pUSA06-1-SUR8:NZ_CP014391.1/CP014391.1	Complete	ftp://ftp.ncbi.nlm.nih.gov/genomes/all/GCF/003/595/505/GCF_003595505.1_ASM359550v1
Staphylococcus aureus	USA300_2014.C01	SAMN03787328	PRJNA287576	GCA_001183705.3	chromosome:NZ_CP012119.2/CP012119.2; plasmid pC01_A:NZ_CP025490.1/CP025490.1; plasmid pC01b:NZ_CP012118.2/CP012118.2	Complete	ftp://ftp.ncbi.nlm.nih.gov/genomes/all/GCF/001/183/705/GCF_001183705.3_ASM118370v3
Staphylococcus aureus	USA300-SUR20	SAMN04497614	PRJNA312385	GCA_002000785.1	chromosome:NZ_CP014432.1/CP014432.1; plasmid pUSA01-1-SUR20:NZ_CP014433.1/CP014433.1; plasmid pUSA04-1-SUR20:NZ_CP014434.1/CP014434.1	Complete	ftp://ftp.ncbi.nlm.nih.gov/genomes/all/GCF/002/000/785/GCF_002000785.1_ASM200078v1
Staphylococcus aureus	USA300-SUR22	SAMN04497616	PRJNA312385	GCA_002000825.1	chromosome:NZ_CP014438.1/CP014438.1; plasmid pUSA01-1-SUR22:NZ_CP014439.1/CP014439.1; plasmid pUSA04-1-SUR22:NZ_CP014440.1/CP014440.1	Complete	ftp://ftp.ncbi.nlm.nih.gov/genomes/all/GCF/002/000/825/GCF_002000825.1_ASM200082v1
Staphylococcus aureus	USA300-SUR23	SAMN04497617	PRJNA312385	GCA_002000845.1	chromosome:NZ_CP014441.1/CP014441.1; plasmid pUSA01-1-SUR23:NZ_CP014442.1/CP014442.1; plasmid pUSA04-1-SUR23:NZ_CP014443.1/CP014443.1	Complete	ftp://ftp.ncbi.nlm.nih.gov/genomes/all/GCF/002/000/845/GCF_002000845.1_ASM200084v1
Staphylococcus aureus	SVH7513	SAMN08999370	PRJNA454172	GCA_003111725.1	chromosome:NZ_CP029166.1/CP029166.1; plasmid pSVH7513a:NZ_CP029167.1/CP029167.1; plasmid pSVH7513b:NZ_CP029165.1/CP029165.1	Complete	ftp://ftp.ncbi.nlm.nih.gov/genomes/all/GCF/003/111/725/GCF_003111725.1_ASM311172v1
Staphylococcus aureus	WCH-SK2	SAMN03799496	PRJNA261650	GCA_003394105.1	chromosome:NZ_CP031537.1/CP031537.1	Complete	ftp://ftp.ncbi.nlm.nih.gov/genomes/all/GCF/003/394/105/GCF_003394105.1_ASM339410v1
Staphylococcus aureus	KUN1163	SAMD00180470	PRJDB8599	GCA_008619075.1	chromosome:NZ_AP020324.1/AP020324.1; plasmid p01KUN1163:NZ_AP020325.1/AP020325.1	Complete	ftp://ftp.ncbi.nlm.nih.gov/genomes/all/GCF/008/619/075/GCF_008619075.1_ASM861907v1
Staphylococcus aureus	T0131	SAMN02603905	PRJNA65323	GCA_000204665.1	chromosome:NC_017347.1/CP002643.1	Complete	ftp://ftp.ncbi.nlm.nih.gov/genomes/all/GCF/000/204/665/GCF_000204665.1_ASM20466v1
Staphylococcus aureus	CFSAN018749	SAMN08668672	PRJNA243331	GCA_003030065.1	chromosome:NZ_CP028190.1/CP028190.1; plasmid pGMI14-005:NZ_CP028191.1/CP028191.1	Complete	ftp://ftp.ncbi.nlm.nih.gov/genomes/all/GCF/003/030/065/GCF_003030065.1_ASM303006v1
Staphylococcus aureus	629	SAMN07340910	PRJNA393749	GCA_003354585.1	chromosome:NZ_CP022904.1/CP022904.1	Complete	ftp://ftp.ncbi.nlm.nih.gov/genomes/all/GCF/003/354/585/GCF_003354585.1_ASM335458v1
Staphylococcus aureus	187	SAMN07340909	PRJNA393749	GCA_003354565.1	chromosome:NZ_CP022903.1/CP022903.1	Complete	ftp://ftp.ncbi.nlm.nih.gov/genomes/all/GCF/003/354/565/GCF_003354565.1_ASM335456v1
Staphylococcus aureus	628	SAMN07340911	PRJNA393749	GCA_003354985.1	chromosome:NZ_CP022905.1/CP022905.1	Complete	ftp://ftp.ncbi.nlm.nih.gov/genomes/all/GCF/003/354/985/GCF_003354985.1_ASM335498v1
Staphylococcus aureus	61	SAMN07340897	PRJNA393749	GCA_003354705.1	chromosome:NZ_CP022893.1/CP022893.1	Complete	ftp://ftp.ncbi.nlm.nih.gov/genomes/all/GCF/003/354/705/GCF_003354705.1_ASM335470v1
Staphylococcus aureus	191	SAMN07340898	PRJNA393749	GCA_003354765.1	chromosome:NZ_CP022894.1/CP022894.1	Complete	ftp://ftp.ncbi.nlm.nih.gov/genomes/all/GCF/003/354/765/GCF_003354765.1_ASM335476v1
Staphylococcus aureus	AR465	SAMN07291558	PRJNA316321	GCA_003073655.1	chromosome:NZ_CP029082.1/CP029082.1; plasmid unnamed1:NZ_CP029081.1/CP029081.1	Complete	ftp://ftp.ncbi.nlm.nih.gov/genomes/all/GCF/003/073/655/GCF_003073655.1_ASM307365v1
Staphylococcus aureus	AR_0468	SAMN07291561	PRJNA316321	GCA_003203615.1	chromosome:NZ_CP029657.1/CP029657.1; plasmid unnamed1:NZ_CP029656.1/CP029656.1	Complete	ftp://ftp.ncbi.nlm.nih.gov/genomes/all/GCF/003/203/615/GCF_003203615.1_ASM320361v1
Staphylococcus aureus	NCCP14562	SAMN03955396	PRJNA300829	GCA_001640925.1	chromosome:NZ_CP013955.1/CP013955.1; plasmid pNCCP14562:NZ_CP013956.1/CP013956.1	Complete	ftp://ftp.ncbi.nlm.nih.gov/genomes/all/GCF/001/640/925/GCF_001640925.1_ASM164092v1
Staphylococcus aureus	12_LA_293	SAMEA104710496	PRJEB25220	GCA_900324315.1	chromosome I:NZ_LT992468.1/LT992468.1	Complete	ftp://ftp.ncbi.nlm.nih.gov/genomes/all/GCF/900/324/315/GCF_900324315.1_12_LA_293
Staphylococcus aureus	AR_0467	SAMN07291560	PRJNA316321	GCA_003193885.1	chromosome:NZ_CP029658.1/CP029658.1; plasmid unnamed1:NZ_CP029659.1/CP029659.1	Complete	ftp://ftp.ncbi.nlm.nih.gov/genomes/all/GCF/003/193/885/GCF_003193885.1_ASM319388v1
Staphylococcus aureus	AR_0215	SAMN04901605	PRJNA316321	GCA_003194025.1	chromosome:NZ_CP029680.1/CP029680.1; plasmid unnamed1:NZ_CP029679.1/CP029679.1	Complete	ftp://ftp.ncbi.nlm.nih.gov/genomes/all/GCF/003/194/025/GCF_003194025.1_ASM319402v1
Staphylococcus aureus	WCUH29	SAMN11360115	PRJNA531521	GCA_004785995.1	chromosome:NZ_CP039156.1/CP039156.1	Complete	ftp://ftp.ncbi.nlm.nih.gov/genomes/all/GCF/004/785/995/GCF_004785995.1_ASM478599v1
Staphylococcus aureus	AR461	SAMN07291554	PRJNA316321	GCA_003073715.1	chromosome:NZ_CP029087.1/CP029087.1	Complete	ftp://ftp.ncbi.nlm.nih.gov/genomes/all/GCF/003/073/715/GCF_003073715.1_ASM307371v1
Staphylococcus aureus	JH9	SAMN02598343	PRJNA15757	GCA_000016805.1	chromosome:NC_009487.1/CP000703.1; plasmid pSJH901:NC_009477.1/CP000704.1	Complete	ftp://ftp.ncbi.nlm.nih.gov/genomes/all/GCF/000/016/805/GCF_000016805.1_ASM1680v1
Staphylococcus aureus	JH1	SAMN02598344	PRJNA15758	GCA_000017125.1	chromosome:NC_009632.1/CP000736.1; plasmid pSJH101:NC_009619.1/CP000737.1	Complete	ftp://ftp.ncbi.nlm.nih.gov/genomes/all/GCF/000/017/125/GCF_000017125.1_ASM1712v1
Staphylococcus aureus	AR_474	SAMN07291567	PRJNA316321	GCA_003330905.1	chromosome:NZ_CP030326.1/CP030326.1; plasmid unnamed1:NZ_CP030325.1/CP030325.1	Complete	ftp://ftp.ncbi.nlm.nih.gov/genomes/all/GCF/003/330/905/GCF_003330905.1_ASM333090v1
Staphylococcus aureus	9_LA_281	SAMEA104710493	PRJEB25220	GCA_900324265.1	chromosome I:NZ_LT992460.1/LT992460.1	Complete	ftp://ftp.ncbi.nlm.nih.gov/genomes/all/GCF/900/324/265/GCF_900324265.1_9_LA_281
Staphylococcus aureus	JRA307	SAMD00172962	PRJDB8385	GCA_007185035.1	chromosome:NZ_AP019751.1/AP019751.1; plasmid pJRA307-1:NZ_AP019752.1/AP019752.1	Complete	ftp://ftp.ncbi.nlm.nih.gov/genomes/all/GCF/007/185/035/GCF_007185035.1_ASM718503v1
Staphylococcus aureus	FORC_062	SAMN07407571	PRJNA395485	GCA_003351925.1	chromosome:NZ_CP022582.1/CP022582.1	Complete	ftp://ftp.ncbi.nlm.nih.gov/genomes/all/GCF/003/351/925/GCF_003351925.1_ASM335192v1
Staphylococcus aureus	USA300-SUR1	SAMN04497595	PRJNA312385	GCA_003595365.1	chromosome:NZ_CP014362.1/CP014362.1; plasmid pUSA01-1-SUR1:NZ_CP014363.1/CP014363.1; plasmid pUSA04-1-SUR1:NZ_CP014364.1/CP014364.1	Complete	ftp://ftp.ncbi.nlm.nih.gov/genomes/all/GCF/003/595/365/GCF_003595365.1_ASM359536v1
Staphylococcus aureus	USA300-SUR2	SAMN04497596	PRJNA312385	GCA_003595385.1	chromosome:NZ_CP014365.1/CP014365.1; plasmid pUSA01-1-SUR2:NZ_CP014366.1/CP014366.1; plasmid pUSA04-1-SUR2:NZ_CP014367.1/CP014367.1	Complete	ftp://ftp.ncbi.nlm.nih.gov/genomes/all/GCF/003/595/385/GCF_003595385.1_ASM359538v1
Staphylococcus aureus	20_LA_415	SAMEA104710504	PRJEB25220	GCA_900324385.1	chromosome I:NZ_LT992475.1/LT992475.1	Complete	ftp://ftp.ncbi.nlm.nih.gov/genomes/all/GCF/900/324/385/GCF_900324385.1_20_LA_415
Staphylococcus aureus	USA300_SUR1	SAMN06238073	PRJNA260675	GCA_001956815.1	chromosome:NZ_CP009423.1/CP009423.1; plasmid pSUR1A:NZ_CP009424.1/CP009424.1; plasmid pSUR1B:NZ_CP009425.1/CP009425.1	Complete	ftp://ftp.ncbi.nlm.nih.gov/genomes/all/GCF/001/956/815/GCF_001956815.1_ASM195681v1
Staphylococcus aureus	FORC_027	SAMN04046233	PRJNA295337	GCA_001725965.1	chromosome:NZ_CP012692.1/CP012692.1	Complete	ftp://ftp.ncbi.nlm.nih.gov/genomes/all/GCF/001/725/965/GCF_001725965.1_ASM172596v1
Staphylococcus aureus	PTDrAP2	SAMN08999457	PRJNA454185	GCA_003111745.1	chromosome:NZ_CP029172.1/CP029172.1; plasmid pPTDrAP2a:NZ_CP029168.1/CP029168.1; plasmid pPTDrAP2b:NZ_CP029169.1/CP029169.1; plasmid pPTDrAP2c:NZ_CP029170.1/CP029170.1; plasmid pPTDrAP2d:NZ_CP029171.1/CP029171.1	Complete	ftp://ftp.ncbi.nlm.nih.gov/genomes/all/GCF/003/111/745/GCF_003111745.1_ASM311174v1
Staphylococcus aureus	MRSA252	SAMEA1705935	PRJNA265	GCA_000011505.1	chromosome:NC_002952.2/BX571856.1	Complete	ftp://ftp.ncbi.nlm.nih.gov/genomes/all/GCF/000/011/505/GCF_000011505.1_ASM1150v1
Staphylococcus aureus	NCTC13277	SAMEA3233551	PRJEB6403	GCA_900478245.1	chromosome 1:NZ_LS483484.1/LS483484.1	Complete	ftp://ftp.ncbi.nlm.nih.gov/genomes/all/GCF/900/478/245/GCF_900478245.1_35910_A02
Staphylococcus aureus	UCI62	SAMN06046111	PRJNA354450	GCA_001975005.1	chromosome:NZ_CP018766.1/CP018766.1; plasmid pUCI62:NZ_CP018767.1/CP018767.1	Complete	ftp://ftp.ncbi.nlm.nih.gov/genomes/all/GCF/001/975/005/GCF_001975005.1_ASM197500v1
Staphylococcus aureus	UTSW MRSA 55	SAMN04254471	PRJNA273427	GCA_001580515.1	chromosome:NZ_CP013231.1/CP013231.1; plasmid UTSW55_1:NZ_CP013227.1/CP013227.1; plasmid UTSW55_2:NZ_CP013228.1/CP013228.1; plasmid UTSW55_3:NZ_CP013229.1/CP013229.1; plasmid UTSW55_4:NZ_CP013230.1/CP013230.1	Complete	ftp://ftp.ncbi.nlm.nih.gov/genomes/all/GCF/001/580/515/GCF_001580515.1_ASM158051v1
Staphylococcus aureus	AR_0225	SAMN04901615	PRJNA316321	GCA_003193965.1	chromosome:NZ_CP029667.1/CP029667.1; plasmid unnamed1:NZ_CP029666.1/CP029666.1	Complete	ftp://ftp.ncbi.nlm.nih.gov/genomes/all/GCF/003/193/965/GCF_003193965.1_ASM319396v1
Staphylococcus aureus	21_LA_436	SAMEA104710505	PRJEB25220	GCA_900324405.1	chromosome I:NZ_LT992476.1/LT992476.1	Complete	ftp://ftp.ncbi.nlm.nih.gov/genomes/all/GCF/900/324/405/GCF_900324405.1_21_LA_436
Staphylococcus aureus	OC8	SAMD00043228	PRJDB4364	GCA_002355355.1	chromosome:NZ_AP017377.1/AP017377.1	Complete	ftp://ftp.ncbi.nlm.nih.gov/genomes/all/GCF/002/355/355/GCF_002355355.1_ASM235535v1
Staphylococcus aureus	M121	SAMN02746692	PRJNA246311	GCA_001021875.1	chromosome:NZ_CP007670.1/CP007670.1; plasmid pM121:NZ_CP007671.1/CP007671.1	Complete	ftp://ftp.ncbi.nlm.nih.gov/genomes/all/GCF/001/021/875/GCF_001021875.1_ASM102187v1
Staphylococcus aureus	ST20130944	SAMN10250996	PRJNA497214	GCA_009728755.1	chromosome:NZ_CP033112.1/CP033112.1; plasmid pST20130944:NZ_CP033113.1/CP033113.1	Complete	ftp://ftp.ncbi.nlm.nih.gov/genomes/all/GCF/009/728/755/GCF_009728755.1_ASM972875v1
Staphylococcus aureus	FDAARGOS_504	SAMN10163180	PRJNA231221	GCA_003827915.1	chromosome:NZ_CP033865.1/CP033865.1	Complete	ftp://ftp.ncbi.nlm.nih.gov/genomes/all/GCF/003/827/915/GCF_003827915.1_ASM382791v1
Staphylococcus aureus	RIVM3897	SAMN04325940	PRJNA305475	GCA_001465755.1	chromosome:NZ_CP013621.1/CP013621.1	Complete	ftp://ftp.ncbi.nlm.nih.gov/genomes/all/GCF/001/465/755/GCF_001465755.1_ASM146575v1
Staphylococcus aureus	546	SAMN07340907	PRJNA393749	GCA_003354965.1	chromosome:NZ_CP022906.1/CP022906.1; plasmid pPS00077.1A.1:NZ_CP022907.1/CP022907.1	Complete	ftp://ftp.ncbi.nlm.nih.gov/genomes/all/GCF/003/354/965/GCF_003354965.1_ASM335496v1
Staphylococcus aureus	165	SAMN07340906	PRJNA393749	GCA_003354665.1	chromosome:NZ_CP022902.1/CP022902.1	Complete	ftp://ftp.ncbi.nlm.nih.gov/genomes/all/GCF/003/354/665/GCF_003354665.1_ASM335466v1
Staphylococcus aureus	3_LA_115	SAMEA104710487	PRJEB25220	GCA_900324215.1	chromosome I:NZ_LT992464.1/LT992464.1	Complete	ftp://ftp.ncbi.nlm.nih.gov/genomes/all/GCF/900/324/215/GCF_900324215.1_3_LA_115
Staphylococcus aureus	8_LA_272	SAMEA104710492	PRJEB25220	GCA_900324245.1	chromosome I:NZ_LT992461.1/LT992461.1	Complete	ftp://ftp.ncbi.nlm.nih.gov/genomes/all/GCF/900/324/245/GCF_900324245.1_8_LA_272
Staphylococcus aureus	BPH2986	SAMEA5099554	PRJEB29881	GCA_900620255.1	chromosome 1:NZ_LR130518.1/LR130518.1; plasmid 2:NZ_LR130519.1/LR130519.1; plasmid 3:NZ_LR130520.1/LR130520.1	Complete	ftp://ftp.ncbi.nlm.nih.gov/genomes/all/GCF/900/620/255/GCF_900620255.1_BPH2986
Staphylococcus aureus	FORC_001	SAMN03140315	PRJNA259937	GCA_000772025.1	chromosome:NZ_CP009554.1/CP009554.1	Complete	ftp://ftp.ncbi.nlm.nih.gov/genomes/all/GCF/000/772/025/GCF_000772025.1_ASM77202v1
Staphylococcus aureus	BA01611	SAMN04008874	PRJNA293604	GCA_001298325.2	chromosome:NZ_CP019945.1/CP019945.1	Complete	ftp://ftp.ncbi.nlm.nih.gov/genomes/all/GCF/001/298/325/GCF_001298325.2_ASM129832v2
Staphylococcus aureus	BPH2019	SAMEA5047399	PRJEB29322	GCA_900607255.1	chromosome 1:NZ_LR027870.1/LR027870.1; plasmid 2:NZ_LR027871.1/LR027871.1; plasmid 3:NZ_LR027872.1/LR027872.1	Complete	ftp://ftp.ncbi.nlm.nih.gov/genomes/all/GCF/900/607/255/GCF_900607255.1_BPH2019
Staphylococcus aureus	CFSAN064038	SAMN08663439	PRJNA243331	GCA_003029645.1	chromosome:NZ_CP028163.1/CP028163.1; plasmid pGMI17-006:NZ_CP028164.1/CP028164.1	Complete	ftp://ftp.ncbi.nlm.nih.gov/genomes/all/GCF/003/029/645/GCF_003029645.1_ASM302964v1
Staphylococcus aureus	NRS153	SAMN03255460	PRJNA231221	GCA_001018845.2	chromosome:NZ_CP026067.1/CP026067.1	Complete	ftp://ftp.ncbi.nlm.nih.gov/genomes/all/GCF/001/018/845/GCF_001018845.2_ASM101884v2
Staphylococcus aureus	AR_0226	SAMN04901616	PRJNA316321	GCA_003203595.1	chromosome:NZ_CP029664.1/CP029664.1; plasmid unnamed1:NZ_CP029665.1/CP029665.1	Complete	ftp://ftp.ncbi.nlm.nih.gov/genomes/all/GCF/003/203/595/GCF_003203595.1_ASM320359v1
Staphylococcus aureus	Mu3	SAMD00060910	PRJDA18509	GCA_000010445.1	chromosome:NC_009782.1/AP009324.1	Complete	ftp://ftp.ncbi.nlm.nih.gov/genomes/all/GCF/000/010/445/GCF_000010445.1_ASM1044v1
Staphylococcus aureus	7_4623	SAMEA104710491	PRJEB25220	GCA_900324225.1	chromosome I:NZ_LT992458.1/LT992458.1	Complete	ftp://ftp.ncbi.nlm.nih.gov/genomes/all/GCF/900/324/225/GCF_900324225.1_7_4623
Staphylococcus aureus	NRS384	SAMN11157689	PRJNA527676	GCA_008244705.1	chromosome:NZ_CP043386.1/CP043386.1; plasmid pNRS384_1:NZ_CP043387.1/CP043387.1; plasmid pNRS384_2:NZ_CP043388.1/CP043388.1	Complete	ftp://ftp.ncbi.nlm.nih.gov/genomes/all/GCF/008/244/705/GCF_008244705.1_ASM824470v1
Staphylococcus aureus	NRS384-rpoB-H481N-NCV	SAMN11157607	PRJNA527676	GCA_008244725.1	chromosome:NZ_CP043392.1/CP043392.1; plasmid pNRS384_1:NZ_CP043393.1/CP043393.1; plasmid pNRS384_2:NZ_CP043394.1/CP043394.1	Complete	ftp://ftp.ncbi.nlm.nih.gov/genomes/all/GCF/008/244/725/GCF_008244725.1_ASM824472v1
Staphylococcus aureus	NRS384-rpoB-H481N-SCV	SAMN11157690	PRJNA527676	GCA_008244745.1	chromosome:NZ_CP043389.1/CP043389.1; plasmid pNRS384_1:NZ_CP043390.1/CP043390.1; plasmid pNRS384_2:NZ_CP043391.1/CP043391.1	Complete	ftp://ftp.ncbi.nlm.nih.gov/genomes/all/GCF/008/244/745/GCF_008244745.1_ASM824474v1
Staphylococcus aureus	Newman	SAMD00060913	PRJDA18801	GCA_000010465.1	chromosome:NC_009641.1/AP009351.1	Complete	ftp://ftp.ncbi.nlm.nih.gov/genomes/all/GCF/000/010/465/GCF_000010465.1_ASM1046v1
Staphylococcus aureus	Newman_D2C	SAMN07629847	PRJNA406184	GCA_002310395.1	chromosome:NZ_CP023391.1/CP023391.1	Complete	ftp://ftp.ncbi.nlm.nih.gov/genomes/all/GCF/002/310/395/GCF_002310395.1_ASM231039v1
Staphylococcus aureus	NYU_Newman	SAMN07629846	PRJNA406184	GCA_002310435.1	chromosome:NZ_CP023390.1/CP023390.1	Complete	ftp://ftp.ncbi.nlm.nih.gov/genomes/all/GCF/002/310/435/GCF_002310435.1_ASM231043v1
Staphylococcus aureus	Sa_Newman_UoM	SAMEA4072170	PRJEB14381	GCA_900092595.1	chromosome 1:NZ_LT598688.1/LT598688.1	Complete	ftp://ftp.ncbi.nlm.nih.gov/genomes/all/GCF/900/092/595/GCF_900092595.1_Sa_Newman_UoM
Staphylococcus aureus	C2406	SAMN05860146	PRJNA345240	GCA_002088995.1	chromosome:NZ_CP019590.1/CP019590.1	Complete	ftp://ftp.ncbi.nlm.nih.gov/genomes/all/GCF/002/088/995/GCF_002088995.1_ASM208899v1
Staphylococcus aureus	Mu50	SAMD00061098	PRJNA263	GCA_000009665.1	chromosome:NC_002758.2/BA000017.4; plasmid VRSAp:NC_002774.1/AP003367.1	Complete	ftp://ftp.ncbi.nlm.nih.gov/genomes/all/GCF/000/009/665/GCF_000009665.1_ASM966v1
Staphylococcus aureus	FDAARGOS_40	SAMN03255479	PRJNA231221	GCA_001019495.2	chromosome:NZ_CP026958.1/CP026958.1; plasmid unnamed1:NZ_CP026959.1/CP026959.1	Complete	ftp://ftp.ncbi.nlm.nih.gov/genomes/all/GCF/001/019/495/GCF_001019495.2_ASM101949v2
Staphylococcus aureus	NRS1	SAMN03255464	PRJNA231221	GCA_001019435.2	chromosome:NZ_CP026069.1/CP026069.1	Complete	ftp://ftp.ncbi.nlm.nih.gov/genomes/all/GCF/001/019/435/GCF_001019435.2_ASM101943v2
Staphylococcus aureus	AR_0219	SAMN04901609	PRJNA316321	GCA_003193705.1	chromosome:NZ_CP029675.1/CP029675.1; plasmid unnamed1:NZ_CP029674.1/CP029674.1	Complete	ftp://ftp.ncbi.nlm.nih.gov/genomes/all/GCF/003/193/705/GCF_003193705.1_ASM319370v1
Staphylococcus aureus	1625.C01	SAMN04964640	PRJNA321054	GCA_001717725.2	chromosome:NZ_CP016863.1/CP016863.2; plasmid p1625.CO1:NZ_CP016862.1/CP016862.2	Complete	ftp://ftp.ncbi.nlm.nih.gov/genomes/all/GCF/001/717/725/GCF_001717725.1_ASM171772v2
Staphylococcus aureus	HPV107	SAMN03255486	PRJNA231221	GCA_001019575.2	chromosome:NZ_CP026074.1/CP026074.1; plasmid unnamed:NZ_CP026075.1/CP026075.1	Complete	ftp://ftp.ncbi.nlm.nih.gov/genomes/all/GCF/001/019/575/GCF_001019575.2_ASM101957v2
Staphylococcus aureus	KUH180129	SAMD00180477	PRJDB8599	GCA_008620175.1	chromosome:NZ_AP020322.1/AP020322.1; plasmid p01KUH180129:NZ_AP020323.1/AP020323.1	Complete	ftp://ftp.ncbi.nlm.nih.gov/genomes/all/GCF/008/620/175/GCF_008620175.1_ASM862017v1
Staphylococcus aureus	PMB 81-4	SAMN10578733	PRJNA509314	GCA_003952625.1	chromosome:NZ_CP034441.1/CP034441.1	Complete	ftp://ftp.ncbi.nlm.nih.gov/genomes/all/GCF/003/952/625/GCF_003952625.1_ASM395262v1
Staphylococcus aureus	GD1706	SAMN11611367	PRJNA542127	GCA_008462245.1	chromosome:NZ_CP040232.1/CP040232.1	Complete	ftp://ftp.ncbi.nlm.nih.gov/genomes/all/GCF/008/462/245/GCF_008462245.1_ASM846224v1
Staphylococcus aureus	USA300-SUR12	SAMN04497606	PRJNA312385	GCA_002000625.1	chromosome:NZ_CP014407.1/CP014407.1; plasmid pUSA04-1-SUR12:NZ_CP014408.1/CP014408.1	Complete	ftp://ftp.ncbi.nlm.nih.gov/genomes/all/GCF/002/000/625/GCF_002000625.1_ASM200062v1
Staphylococcus aureus	199	SAMN08997833	PRJNA393749	GCA_003425545.1	chromosome:NZ_CP031667.1/CP031667.1; plasmid pPS00120.1A.1:NZ_CP031668.1/CP031668.1; plasmid pPS00120.1A.2:NZ_CP031669.1/CP031669.1	Complete	ftp://ftp.ncbi.nlm.nih.gov/genomes/all/GCF/003/425/545/GCF_003425545.1_ASM342554v1
Staphylococcus aureus	64	SAMN08997834	PRJNA393749	GCA_003425915.1	chromosome:NZ_CP031670.1/CP031670.1; plasmid pPS00119.1A.1:NZ_CP031671.1/CP031671.1; plasmid pPS00119.1A.2:NZ_CP031672.1/CP031672.1	Complete	ftp://ftp.ncbi.nlm.nih.gov/genomes/all/GCF/003/425/915/GCF_003425915.1_ASM342591v1
Staphylococcus aureus	22_LA_562	SAMEA104710506	PRJEB25220	GCA_900324415.1	chromosome I:NZ_LT992477.1/LT992477.1	Complete	ftp://ftp.ncbi.nlm.nih.gov/genomes/all/GCF/900/324/415/GCF_900324415.1_22_LA_562
Staphylococcus aureus	LAC	SAMN10779666	PRJNA515948	GCA_004118995.1	chromosome:NZ_CP035369.1/CP035369.1; plasmid unnamed:NZ_CP035370.1/CP035370.1	Complete	ftp://ftp.ncbi.nlm.nih.gov/genomes/all/GCF/004/118/995/GCF_004118995.1_ASM411899v1
Staphylococcus aureus	JE2	SAMN06677988	PRJNA381486	GCA_002085525.1	chromosome:NZ_CP020619.1/CP020619.1	Complete	ftp://ftp.ncbi.nlm.nih.gov/genomes/all/GCF/002/085/525/GCF_002085525.1_ASM208552v1
Staphylococcus aureus	ILRI_Eymole1/1	SAMEA2743223	PRJEB6577	GCA_000953255.1	chromosome I:NZ_LN626917.1/LN626917.1	Complete	ftp://ftp.ncbi.nlm.nih.gov/genomes/all/GCF/000/953/255/GCF_000953255.1_Staphylococcus_aureus_Sa_ILRI_217
Staphylococcus aureus	FDAARGOS_10	SAMN03255449	PRJNA231221	GCA_001018725.2	chromosome:NZ_CP026961.1/CP026961.1	Complete	ftp://ftp.ncbi.nlm.nih.gov/genomes/all/GCF/001/018/725/GCF_001018725.2_ASM101872v2
Staphylococcus aureus	X22	SAMN12500844	PRJNA558859	GCA_007998145.1	chromosome:NZ_CP042650.1/CP042650.1; plasmid unnamed:NZ_CP042651.1/CP042651.1	Complete	ftp://ftp.ncbi.nlm.nih.gov/genomes/all/GCF/007/998/145/GCF_007998145.1_ASM799814v1
Staphylococcus aureus	1971.C01	SAMN04966145	PRJNA321116	GCA_001717685.3	chromosome:NZ_CP016858.1/CP016858.2; plasmid p1971.C01_A:NZ_CP025486.1/CP025486.1; plasmid p1971.C01b:NZ_CP016859.1/CP016859.2; plasmid p1971.C01c:NZ_CP016857.1/CP016857.2	Complete	ftp://ftp.ncbi.nlm.nih.gov/genomes/all/GCF/001/717/685/GCF_001717685.1_ASM171768v3
Staphylococcus aureus	5118.N	SAMN04966150	PRJNA321122	GCA_001717645.3	chromosome:NZ_CP016855.1/CP016855.2; plasmid p5118.N_A:NZ_CP025482.1/CP025482.1; plasmid p5118.Nb:NZ_CP016854.1/CP016854.2	Complete	ftp://ftp.ncbi.nlm.nih.gov/genomes/all/GCF/001/717/645/GCF_001717645.1_ASM171764v3
Staphylococcus aureus	UA-S391_USA300	SAMN02777327	PRJNA246435	GCA_000695875.1	chromosome:NZ_CP007690.1/CP007690.1	Complete	ftp://ftp.ncbi.nlm.nih.gov/genomes/all/GCF/000/695/875/GCF_000695875.1_ASM69587v1
Staphylococcus aureus	TCH1516	SAMN00253845	PRJNA19489	GCA_000017085.1	chromosome:NC_010079.1/CP000730.1; plasmid pUSA01-HOU:NC_012417.1/CP001544.1; plasmid pUSA300HOUMR:NC_010063.1/CP000731.1	Complete	ftp://ftp.ncbi.nlm.nih.gov/genomes/all/GCF/000/017/085/GCF_000017085.1_ASM1708v1
Staphylococcus aureus	25b_MRSA	SAMN03251895	PRJNA268517	GCA_000815205.1	chromosome:NZ_CP010299.1/CP010299.1	Complete	ftp://ftp.ncbi.nlm.nih.gov/genomes/all/GCF/000/815/205/GCF_000815205.1_ASM81520v1
Staphylococcus aureus	31b_MRSA	SAMN03251898	PRJNA268517	GCA_000815085.1	chromosome:NZ_CP010296.1/CP010296.1	Complete	ftp://ftp.ncbi.nlm.nih.gov/genomes/all/GCF/000/815/085/GCF_000815085.1_ASM81508v1
Staphylococcus aureus	26b_MRSA	SAMN03251899	PRJNA268517	GCA_000815165.1	chromosome:NZ_CP010298.1/CP010298.1	Complete	ftp://ftp.ncbi.nlm.nih.gov/genomes/all/GCF/000/815/165/GCF_000815165.1_ASM81516v1
Staphylococcus aureus	27b_MRSA	SAMN03251896	PRJNA268517	GCA_000815245.1	chromosome:NZ_CP010300.1/CP010300.1	Complete	ftp://ftp.ncbi.nlm.nih.gov/genomes/all/GCF/000/815/245/GCF_000815245.1_ASM81524v1
Staphylococcus aureus	USA300_FPR3757	SAMN02604150	PRJNA16313	GCA_000013465.1	chromosome:NC_007793.1/CP000255.1; plasmid pUSA01:NC_007790.1/CP000256.1; plasmid pUSA02:NC_007791.1/CP000257.1; plasmid pUSA03:NC_007792.1/CP000258.1	Complete	ftp://ftp.ncbi.nlm.nih.gov/genomes/all/GCF/000/013/465/GCF_000013465.1_ASM1346v1
Staphylococcus aureus	CIT	SAMN08963293	PRJNA451172	GCA_003073395.1	chromosome:NZ_CP029031.1/CP029031.1	Complete	ftp://ftp.ncbi.nlm.nih.gov/genomes/all/GCF/003/073/395/GCF_003073395.1_ASM307339v1
Staphylococcus aureus	OXLIM	SAMN08963307	PRJNA451172	GCA_003073435.1	chromosome:NZ_CP029032.1/CP029032.1	Complete	ftp://ftp.ncbi.nlm.nih.gov/genomes/all/GCF/003/073/435/GCF_003073435.1_ASM307343v1
Staphylococcus aureus	29b_MRSA	SAMN03251897	PRJNA268517	GCA_000815045.1	chromosome:NZ_CP010295.1/CP010295.1	Complete	ftp://ftp.ncbi.nlm.nih.gov/genomes/all/GCF/000/815/045/GCF_000815045.1_ASM81504v1
Staphylococcus aureus	33b	SAMN03251894	PRJNA268517	GCA_000815125.1	chromosome:NZ_CP010297.1/CP010297.1	Complete	ftp://ftp.ncbi.nlm.nih.gov/genomes/all/GCF/000/815/125/GCF_000815125.1_ASM81512v1
Staphylococcus aureus	type strain:ST398	SAMEA2272644	PRJEA29427	GCA_000009585.1	chromosome:NC_017333.1/AM990992.1; plasmid pS0385-1:NC_017334.1/AM990993.1; plasmid pS0385-2:NC_017335.1/AM990994.1; plasmid pS0385-3:NC_017336.1/AM990995.1	Complete	ftp://ftp.ncbi.nlm.nih.gov/genomes/all/GCF/000/009/585/GCF_000009585.1_ASM958v1
Staphylococcus aureus	AR_0223	SAMN04901613	PRJNA316321	GCA_003193685.1	chromosome:NZ_CP029669.1/CP029669.1; plasmid unnamed1:NZ_CP029668.1/CP029668.1	Complete	ftp://ftp.ncbi.nlm.nih.gov/genomes/all/GCF/003/193/685/GCF_003193685.1_ASM319368v1
Staphylococcus aureus	15_LA_305	SAMEA104710499	PRJEB25220	GCA_900324335.1	chromosome I:NZ_LT992469.1/LT992469.1	Complete	ftp://ftp.ncbi.nlm.nih.gov/genomes/all/GCF/900/324/335/GCF_900324335.1_15_LA_305
Staphylococcus aureus	J01	SAMN11823229	PRJNA544229	GCA_005889995.1	chromosome:NZ_CP040619.1/CP040619.1; plasmid pJ01-01:NZ_CP040620.1/CP040620.1; plasmid pJ01-02:NZ_CP040621.1/CP040621.1	Complete	ftp://ftp.ncbi.nlm.nih.gov/genomes/all/GCF/005/889/995/GCF_005889995.1_ASM588999v1
Staphylococcus aureus	NCTC13395	SAMEA3504573	PRJEB6403	GCA_900474735.1	chromosome 1:NZ_LS483316.1/LS483316.1	Complete	ftp://ftp.ncbi.nlm.nih.gov/genomes/all/GCF/900/474/735/GCF_900474735.1_40871_F01
Staphylococcus aureus	14_5418	SAMEA104710498	PRJEB25220	GCA_900324325.1	chromosome I:NZ_LT992473.1/LT992473.1	Complete	ftp://ftp.ncbi.nlm.nih.gov/genomes/all/GCF/900/324/325/GCF_900324325.1_14_5418
Staphylococcus aureus	AR_0228	SAMN04901618	PRJNA316321	GCA_003203635.1	chromosome:NZ_CP029663.1/CP029663.1; plasmid unnamed1:NZ_CP029661.1/CP029661.1; plasmid unnamed2:NZ_CP029662.1/CP029662.1	Complete	ftp://ftp.ncbi.nlm.nih.gov/genomes/all/GCF/003/203/635/GCF_003203635.1_ASM320363v1
Staphylococcus aureus	16_LA_309	SAMEA104710500	PRJEB25220	GCA_900324295.1	chromosome I:NZ_LT992467.1/LT992467.1	Complete	ftp://ftp.ncbi.nlm.nih.gov/genomes/all/GCF/900/324/295/GCF_900324295.1_16_LA_309
Staphylococcus aureus	R50	SAMN11096695	PRJNA520768	GCA_005707015.1	chromosome:NZ_CP039167.1/CP039167.1; plasmid pR50:NZ_CP039168.1/CP039168.1	Complete	ftp://ftp.ncbi.nlm.nih.gov/genomes/all/GCF/005/707/015/GCF_005707015.1_ASM570701v1
Staphylococcus aureus	VB9352	SAMN10868410	PRJNA520811	GCA_004153345.1	chromosome:NZ_CP035670.1/CP035670.1	Complete	ftp://ftp.ncbi.nlm.nih.gov/genomes/all/GCF/004/153/345/GCF_004153345.1_ASM415334v1
Staphylococcus aureus	CFSAN082781	SAMN09882579	PRJNA278886	GCA_008329885.1	chromosome:NZ_CP031890.1/CP031890.1; plasmid pMRSA_22:NZ_CP031891.1/CP031891.1	Complete	ftp://ftp.ncbi.nlm.nih.gov/genomes/all/GCF/008/329/885/GCF_008329885.1_ASM832988v1
Staphylococcus aureus	CFSAN082782	SAMN09882578	PRJNA278886	GCA_008329865.1	chromosome:NZ_CP031888.1/CP031888.1; plasmid pMRSA_23:NZ_CP031889.1/CP031889.1	Complete	ftp://ftp.ncbi.nlm.nih.gov/genomes/all/GCF/008/329/865/GCF_008329865.1_ASM832986v1
Staphylococcus aureus	P2D1C1	SAMN10374694	PRJNA503808	GCA_009739695.1	chromosome:NZ_CP033987.1/CP033987.1; plasmid unnamed1:NZ_CP033983.1/CP033983.1; plasmid unnamed2:NZ_CP033984.1/CP033984.1; plasmid unnamed3:NZ_CP033985.1/CP033985.1; plasmid unnamed4:NZ_CP033986.1/CP033986.1	Complete	ftp://ftp.ncbi.nlm.nih.gov/genomes/all/GCF/009/739/695/GCF_009739695.1_ASM973969v1
Staphylococcus aureus	P2D8C1	SAMN10374695	PRJNA503808	GCA_009739675.1	chromosome:NZ_CP033982.1/CP033982.1; plasmid unnamed1:NZ_CP033978.1/CP033978.1; plasmid unnamed2:NZ_CP033979.1/CP033979.1; plasmid unnamed3:NZ_CP033980.1/CP033980.1; plasmid unnamed4:NZ_CP033981.1/CP033981.1	Complete	ftp://ftp.ncbi.nlm.nih.gov/genomes/all/GCF/009/739/675/GCF_009739675.1_ASM973967v1
Staphylococcus aureus	3020.C01	SAMN04966146	PRJNA321117	GCA_001735655.2	chromosome:NZ_CP025495.1/CP025495.1; plasmid p3020.C01_A:NZ_CP025496.1/CP025496.1; plasmid p3020.C01_B:NZ_CP025497.1/CP025497.1	Complete	ftp://ftp.ncbi.nlm.nih.gov/genomes/all/GCF/001/735/655/GCF_001735655.2_ASM173565v2
Staphylococcus aureus	O267	SAMN10040537	PRJNA490564	GCA_003955945.1	chromosome:NZ_CP034102.1/CP034102.1	Complete	ftp://ftp.ncbi.nlm.nih.gov/genomes/all/GCF/003/955/945/GCF_003955945.1_ASM395594v1
Staphylococcus aureus	P2D15C1	SAMN10374696	PRJNA503808	GCA_009739715.1	chromosome:NZ_CP033977.1/CP033977.1; plasmid unnamed1:NZ_CP033973.1/CP033973.1; plasmid unnamed2:NZ_CP033974.1/CP033974.1; plasmid unnamed3:NZ_CP033975.1/CP033975.1; plasmid unnamed4:NZ_CP033976.1/CP033976.1	Complete	ftp://ftp.ncbi.nlm.nih.gov/genomes/all/GCF/009/739/715/GCF_009739715.1_ASM973971v1
Staphylococcus aureus	USA300_2014.C02	SAMN03787340	PRJNA287791	GCA_001183725.2	chromosome:NZ_CP012120.2/CP012120.2; plasmid pC02:NZ_CP012121.2/CP012121.2; plasmid pC02_A:NZ_CP025489.1/CP025489.1	Complete	ftp://ftp.ncbi.nlm.nih.gov/genomes/all/GCF/001/183/725/GCF_001183725.2_ASM118372v2
Staphylococcus aureus	1969.N	SAMN04966149	PRJNA321120	GCA_001717705.2	chromosome:NZ_CP016861.1/CP016861.2; plasmid p1969.N:NZ_CP016860.1/CP016860.2; plasmid p1969.N_A:NZ_CP025487.1/CP025487.1	Complete	ftp://ftp.ncbi.nlm.nih.gov/genomes/all/GCF/001/717/705/GCF_001717705.1_ASM171770v2
Staphylococcus aureus	JMUB3031	SAMD00134209	PRJDB7266	GCA_003573835.1	chromosome:NZ_AP018923.1/AP018923.1; plasmid pJMUB3031:NZ_AP018924.1/AP018924.1	Complete	ftp://ftp.ncbi.nlm.nih.gov/genomes/all/GCF/003/573/835/GCF_003573835.1_ASM357383v1
Staphylococcus aureus	19_LA_388	SAMEA104710503	PRJEB25220	GCA_900324365.1	chromosome I:NZ_LT992474.1/LT992474.1	Complete	ftp://ftp.ncbi.nlm.nih.gov/genomes/all/GCF/900/324/365/GCF_900324365.1_19_LA_388
Staphylococcus aureus	NRS143	SAMN03255469	PRJNA231221	GCA_001018975.2	chromosome:NZ_CP026071.1/CP026071.1	Complete	ftp://ftp.ncbi.nlm.nih.gov/genomes/all/GCF/001/018/975/GCF_001018975.2_ASM101897v2
Staphylococcus aureus	ISU935	SAMN04571767	PRJNA315882	GCA_002204555.1	chromosome:NZ_CP017090.1/CP017090.1	Complete	ftp://ftp.ncbi.nlm.nih.gov/genomes/all/GCF/002/204/555/GCF_002204555.1_ASM220455v1
Staphylococcus aureus	DAR4145	SAMN03268345	PRJNA270689	GCA_000828035.1	chromosome:NZ_CP010526.1/CP010526.1	Complete	ftp://ftp.ncbi.nlm.nih.gov/genomes/all/GCF/000/828/035/GCF_000828035.1_ASM82803v1
Staphylococcus aureus	MI	SAMD00044982	PRJDB4467	GCA_001548415.1	chromosome Unknown:NZ_AP017320.1/AP017320.1; plasmid pMI:NZ_AP017321.1/AP017321.1	Complete	ftp://ftp.ncbi.nlm.nih.gov/genomes/all/GCF/001/548/415/GCF_001548415.1_ASM154841v1
Staphylococcus aureus	04-002	SAMN11179240	PRJNA528317	GCA_004421085.1	chromosome:NZ_CP038021.1/CP038021.1	Complete	ftp://ftp.ncbi.nlm.nih.gov/genomes/all/GCF/004/421/085/GCF_004421085.1_ASM442108v1
Staphylococcus aureus	NCTC7988	SAMEA3499041	PRJEB6403	GCA_900636335.1	chromosome 1:NZ_LR134271.1/LR134271.1	Complete	ftp://ftp.ncbi.nlm.nih.gov/genomes/all/GCF/900/636/335/GCF_900636335.1_40798_F01
Staphylococcus aureus	1_1439	SAMEA104710485	PRJEB25220	GCA_900324205.1	chromosome I:NZ_LT992456.1/LT992456.1; plasmid II:NZ_LT992457.1/LT992457.1	Complete	ftp://ftp.ncbi.nlm.nih.gov/genomes/all/GCF/900/324/205/GCF_900324205.1_1_1439
Staphylococcus aureus	2_LA_86	SAMEA104710486	PRJEB25220	GCA_900324255.1	chromosome I:NZ_LT992463.1/LT992463.1	Complete	ftp://ftp.ncbi.nlm.nih.gov/genomes/all/GCF/900/324/255/GCF_900324255.1_2_LA_86
Staphylococcus aureus	AR_0469	SAMN07291562	PRJNA316321	GCA_003194005.1	chromosome:NZ_CP029655.1/CP029655.1; plasmid unnamed1:NZ_CP029654.1/CP029654.1	Complete	ftp://ftp.ncbi.nlm.nih.gov/genomes/all/GCF/003/194/005/GCF_003194005.1_ASM319400v1
Staphylococcus aureus	VGC1	SAMN11431687	PRJNA533010	GCA_008330045.1	chromosome:NZ_CP039448.1/CP039448.1; plasmid pVGC1_1:NZ_CP039449.1/CP039449.1; plasmid pVGC1_2:NZ_CP039450.1/CP039450.1	Complete	ftp://ftp.ncbi.nlm.nih.gov/genomes/all/GCF/008/330/045/GCF_008330045.1_ASM833004v1
Staphylococcus aureus	CFSAN007847	SAMN03763942	PRJNA243331	GCA_002633785.1	chromosome:NZ_CP017684.1/CP017684.1	Complete	ftp://ftp.ncbi.nlm.nih.gov/genomes/all/GCF/002/633/785/GCF_002633785.1_ASM263378v1
Staphylococcus aureus	2148.C01	SAMN04966147	PRJNA321118	GCA_001717975.3	chromosome:NZ_CP017094.1/CP017094.2; plasmid p2148.C01_A:NZ_CP025488.1/CP025488.1; plasmid p2148.CO1_B:NZ_CP017095.1/CP017095.2	Complete	ftp://ftp.ncbi.nlm.nih.gov/genomes/all/GCF/001/717/975/GCF_001717975.2_ASM171797v3
Staphylococcus aureus	QD-CD9	SAMN09906394	PRJNA487590	GCA_003432365.1	chromosome:NZ_CP031838.1/CP031838.1	Complete	ftp://ftp.ncbi.nlm.nih.gov/genomes/all/GCF/003/432/365/GCF_003432365.1_ASM343236v1
Staphylococcus aureus	CFSAN007896	SAMN03763991	PRJNA243331	GCA_003031425.1	chromosome:NZ_CP020467.1/CP020467.1	Complete	ftp://ftp.ncbi.nlm.nih.gov/genomes/all/GCF/003/031/425/GCF_003031425.1_ASM303142v1
Staphylococcus aureus	13_LA_301	SAMEA104710497	PRJEB25220	GCA_900324305.1	chromosome I:NZ_LT992470.1/LT992470.1	Complete	ftp://ftp.ncbi.nlm.nih.gov/genomes/all/GCF/900/324/305/GCF_900324305.1_13_LA_301
Staphylococcus aureus	ST20130945	SAMN10251108	PRJNA497221	GCA_009728775.1	chromosome:NZ_CP033114.1/CP033114.1; plasmid pST20130945:NZ_CP033115.1/CP033115.1	Complete	ftp://ftp.ncbi.nlm.nih.gov/genomes/all/GCF/009/728/775/GCF_009728775.1_ASM972877v1
Staphylococcus aureus	S57	SAMN07411885	PRJNA395641	GCA_004136655.1	chromosome:NZ_CP030136.1/CP030136.1	Complete	ftp://ftp.ncbi.nlm.nih.gov/genomes/all/GCF/004/136/655/GCF_004136655.1_ASM413665v1
Staphylococcus aureus	CA-347	SAMN02603909	PRJNA197422	GCA_000412775.1	chromosome:NC_021554.1/CP006044.1; plasmid unnamed:NC_021552.1/CP006045.1	Complete	ftp://ftp.ncbi.nlm.nih.gov/genomes/all/GCF/000/412/775/GCF_000412775.1_ASM41277v1
Staphylococcus aureus	NCTC6136	SAMEA3504582	PRJEB6403	GCA_900474715.1	chromosome 1:NZ_LS483311.1/LS483311.1	Complete	ftp://ftp.ncbi.nlm.nih.gov/genomes/all/GCF/900/474/715/GCF_900474715.1_41004_D01
Staphylococcus aureus	FCFHV36	SAMN03444404	PRJNA279236	GCA_000969225.1	chromosome:NZ_CP011147.1/CP011147.1	Complete	ftp://ftp.ncbi.nlm.nih.gov/genomes/all/GCF/000/969/225/GCF_000969225.1_ASM96922v1
Staphylococcus aureus	EDCC5458	SAMN07310520	PRJNA392813	GCA_002786465.1	chromosome:NZ_CP022290.1/CP022290.1	Complete	ftp://ftp.ncbi.nlm.nih.gov/genomes/all/GCF/002/786/465/GCF_002786465.1_ASM278646v1
Staphylococcus aureus	ZJ5499	SAMN03742530	PRJNA285271	GCA_001640885.1	chromosome:NZ_CP011685.1/CP011685.1	Complete	ftp://ftp.ncbi.nlm.nih.gov/genomes/all/GCF/001/640/885/GCF_001640885.1_ASM164088v1
Staphylococcus aureus	FDAARGOS_660	SAMN11056375	PRJNA231221	GCA_008693765.1	chromosome:NZ_CP044106.1/CP044106.1; plasmid unnamed1:NZ_CP044105.1/CP044105.1	Complete	ftp://ftp.ncbi.nlm.nih.gov/genomes/all/GCF/008/693/765/GCF_008693765.1_ASM869376v1
Staphylococcus aureus	JS395	SAMN03777299	PRJNA287201	GCA_001307235.1	chromosome:NZ_CP012756.1/CP012756.1; plasmid unnamed:NZ_CP012757.1/CP012757.1	Complete	ftp://ftp.ncbi.nlm.nih.gov/genomes/all/GCF/001/307/235/GCF_001307235.1_ASM130723v1
Staphylococcus aureus	NCTC12233	SAMEA3491698	PRJEB6403	GCA_900635265.1	chromosome 1:NZ_LR134085.1/LR134085.1	Complete	ftp://ftp.ncbi.nlm.nih.gov/genomes/all/GCF/900/635/265/GCF_900635265.1_40574_H02
Staphylococcus aureus	MOZ66	SAMN08997835	PRJNA393749	GCA_003426145.1	chromosome:NZ_CP031673.1/CP031673.1	Complete	ftp://ftp.ncbi.nlm.nih.gov/genomes/all/GCF/003/426/145/GCF_003426145.1_ASM342614v1
Staphylococcus aureus	11819-97	SAMN02603886	PRJNA78269	GCA_000239235.1	chromosome:NC_017351.1/CP003194.1; plasmid p11819-97:NC_017350.1/CP003193.1	Complete	ftp://ftp.ncbi.nlm.nih.gov/genomes/all/GCF/000/239/235/GCF_000239235.1_ASM23923v1
Staphylococcus aureus	H-EMRSA-15	SAMN02767598	PRJNA246435	GCA_000695215.1	chromosome:NZ_CP007659.1/CP007659.1	Complete	ftp://ftp.ncbi.nlm.nih.gov/genomes/all/GCF/000/695/215/GCF_000695215.1_ASM69521v1
Staphylococcus aureus	MOK042	SAMN09253995	PRJNA472939	GCA_003186125.1	chromosome:NZ_CP029627.1/CP029627.1; plasmid unnamed:NZ_CP029628.1/CP029628.1	Complete	ftp://ftp.ncbi.nlm.nih.gov/genomes/all/GCF/003/186/125/GCF_003186125.1_ASM318612v1
Staphylococcus aureus	NCTC13142	SAMEA3491692	PRJEB6403	GCA_900635245.1	chromosome 1:NZ_LR134086.1/LR134086.1	Complete	ftp://ftp.ncbi.nlm.nih.gov/genomes/all/GCF/900/635/245/GCF_900635245.1_40415_C02
Staphylococcus aureus	NCTC9555	SAMEA3518011	PRJEB6403	GCA_900635315.1	chromosome 1:NZ_LR134090.1/LR134090.1	Complete	ftp://ftp.ncbi.nlm.nih.gov/genomes/all/GCF/900/635/315/GCF_900635315.1_41255_H01
Staphylococcus aureus	6_LA_232	SAMEA104710490	PRJEB25220	GCA_900324275.1	chromosome I:NZ_LT992465.1/LT992465.1	Complete	ftp://ftp.ncbi.nlm.nih.gov/genomes/all/GCF/900/324/275/GCF_900324275.1_6_LA_232
Staphylococcus aureus	HUV05	SAMN02767311	PRJNA246401	GCA_001045995.2	chromosome:NZ_CP007676.1/CP007676.1; plasmid pHUV05-01:NZ_CP007677.1/CP007677.1; plasmid pHUV05-02:NZ_CP007678.1/CP007678.1; plasmid pHUV05-03:NZ_CP007679.1/CP007679.1	Complete	ftp://ftp.ncbi.nlm.nih.gov/genomes/all/GCF/001/045/995/GCF_001045995.2_ASM104599v2
Staphylococcus aureus	O268	SAMN11174937	PRJNA528119	GCA_004772215.1	chromosome:NZ_CP038612.1/CP038612.1	Complete	ftp://ftp.ncbi.nlm.nih.gov/genomes/all/GCF/004/772/215/GCF_004772215.1_ASM477221v1
Staphylococcus aureus	VB31683	SAMN10868425	PRJNA520817	GCA_004153365.1	chromosome:NZ_CP035671.1/CP035671.1	Complete	ftp://ftp.ncbi.nlm.nih.gov/genomes/all/GCF/004/153/365/GCF_004153365.1_ASM415336v1
Staphylococcus aureus	CA12	SAMN02767090	PRJNA246373	GCA_001045795.2	chromosome:NZ_CP007672.1/CP007672.1; plasmid pCA12:NZ_CP007673.1/CP007673.1	Complete	ftp://ftp.ncbi.nlm.nih.gov/genomes/all/GCF/001/045/795/GCF_001045795.2_ASM104579v2
Staphylococcus aureus	B3-17D	SAMN12359200	PRJNA555718	GCA_007726565.1	chromosome:NZ_CP042157.1/CP042157.1; plasmid pSALNC1.4-1:NZ_CP042160.1/CP042160.1; plasmid pSALNC1.6:NZ_CP042159.1/CP042159.1; plasmid pSALNC17:NZ_CP042158.1/CP042158.1	Complete	ftp://ftp.ncbi.nlm.nih.gov/genomes/all/GCF/007/726/565/GCF_007726565.1_ASM772656v1
Staphylococcus aureus	FDAARGOS_1	SAMN03255441	PRJNA231221	GCA_001019255.2	chromosome:NZ_CP026968.1/CP026968.1; plasmid unnamed1:NZ_CP026969.1/CP026969.1; plasmid unnamed2:NZ_CP026970.1/CP026970.1; plasmid unnamed3:NZ_CP026971.1/CP026971.1; plasmid unnamed4:NZ_CP026972.1/CP026972.1	Complete	ftp://ftp.ncbi.nlm.nih.gov/genomes/all/GCF/001/019/255/GCF_001019255.2_ASM101925v2
Staphylococcus aureus	NX-T55	SAMN09906500	PRJNA487590	GCA_003432345.1	chromosome:NZ_CP031839.1/CP031839.1; plasmid unnamed:NZ_CP031840.1/CP031840.1	Complete	ftp://ftp.ncbi.nlm.nih.gov/genomes/all/GCF/003/432/345/GCF_003432345.1_ASM343234v1
Staphylococcus aureus	CA15	SAMN02767179	PRJNA246386	GCA_001021895.1	chromosome:NZ_CP007674.1/CP007674.1; plasmid pCA15:NZ_CP007675.1/CP007675.1	Complete	ftp://ftp.ncbi.nlm.nih.gov/genomes/all/GCF/001/021/895/GCF_001021895.1_ASM102189v1
Staphylococcus aureus	NZ15MR0322	SAMEA36497668	PRJEB12552	GCA_900155335.1	chromosome 1:NZ_LT699704.1/LT699704.1; plasmid 2:NZ_LT699705.1/LT699705.1	Complete	ftp://ftp.ncbi.nlm.nih.gov/genomes/all/GCF/900/155/335/GCF_900155335.1_NZ15MR0322
Staphylococcus aureus	NCTC11965	SAMEA3529261	PRJEB6403	GCA_900635335.1	chromosome 1:NZ_LR134093.1/LR134093.1	Complete	ftp://ftp.ncbi.nlm.nih.gov/genomes/all/GCF/900/635/335/GCF_900635335.1_41556_G01
Staphylococcus aureus	NCTC1803	SAMEA3724096	PRJEB6403	GCA_900636695.1	chromosome 1:NZ_LR134305.1/LR134305.1	Complete	ftp://ftp.ncbi.nlm.nih.gov/genomes/all/GCF/900/636/695/GCF_900636695.1_43874_B01
Staphylococcus aureus	UCI 28	SAMN06046106	PRJNA354449	GCA_001975045.1	chromosome:NZ_CP018768.1/CP018768.1; plasmid pUCI28:NZ_CP018769.1/CP018769.1	Complete	ftp://ftp.ncbi.nlm.nih.gov/genomes/all/GCF/001/975/045/GCF_001975045.1_ASM197504v1
Staphylococcus aureus	NCTC10344	SAMEA3518004	PRJEB6403	GCA_900474755.1	chromosome 1:NZ_LS483324.1/LS483324.1	Complete	ftp://ftp.ncbi.nlm.nih.gov/genomes/all/GCF/900/474/755/GCF_900474755.1_41236_E02
Staphylococcus aureus	NCTC7121	SAMEA3491715	PRJEB6403	GCA_900635285.1	chromosome 1:NZ_LR134087.1/LR134087.1	Complete	ftp://ftp.ncbi.nlm.nih.gov/genomes/all/GCF/900/635/285/GCF_900635285.1_40677_B02
Staphylococcus aureus	FDAARGOS_48	SAMN03255487	PRJNA231221	GCA_001019205.2	chromosome:NZ_CP026953.1/CP026953.1; plasmid unnamed1:NZ_CP026954.1/CP026954.1; plasmid unnamed2:NZ_CP026955.1/CP026955.1; plasmid unnamed3:NZ_CP026956.1/CP026956.1	Complete	ftp://ftp.ncbi.nlm.nih.gov/genomes/all/GCF/001/019/205/GCF_001019205.2_ASM101920v2
Staphylococcus aureus	AR_0472	SAMN07291565	PRJNA316321	GCA_003193665.1	chromosome:NZ_CP029649.1/CP029649.1; plasmid unnamed1:NZ_CP029648.1/CP029648.1	Complete	ftp://ftp.ncbi.nlm.nih.gov/genomes/all/GCF/003/193/665/GCF_003193665.1_ASM319366v1
Staphylococcus aureus	AR_0473	SAMN07291566	PRJNA316321	GCA_003193785.1	chromosome:NZ_CP029681.1/CP029681.1	Complete	ftp://ftp.ncbi.nlm.nih.gov/genomes/all/GCF/003/193/785/GCF_003193785.1_ASM319378v1
Staphylococcus aureus	NRS271	SAMN03255458	PRJNA231221	GCA_001018835.2	chromosome:NZ_CP026064.1/CP026064.1; plasmid unnamed:NZ_CP026065.1/CP026065.1	Complete	ftp://ftp.ncbi.nlm.nih.gov/genomes/all/GCF/001/018/835/GCF_001018835.2_ASM101883v2
Staphylococcus aureus	SA268	SAMN02261725	PRJNA213166	GCA_000737615.1	chromosome:NZ_CP006630.1/CP006630.1	Complete	ftp://ftp.ncbi.nlm.nih.gov/genomes/all/GCF/000/737/615/GCF_000737615.1_ASM73761v1
Staphylococcus aureus	ISU926	SAMN04571756	PRJNA315880	GCA_002204575.1	chromosome:NZ_CP017091.1/CP017091.1	Complete	ftp://ftp.ncbi.nlm.nih.gov/genomes/all/GCF/002/204/575/GCF_002204575.1_ASM220457v1
Staphylococcus aureus	BSN9S	SAMN12476135	PRJNA544229	GCA_007954445.1	chromosome:NZ_CP042346.1/CP042346.1; plasmid pSaBSN9:NZ_CP042347.1/CP042347.1	Complete	ftp://ftp.ncbi.nlm.nih.gov/genomes/all/GCF/007/954/445/GCF_007954445.1_ASM795444v1
Staphylococcus aureus	BSN9R	SAMN12476193	PRJNA544229	GCA_007954465.1	chromosome:NZ_CP042348.1/CP042348.1; plasmid pSaBSN9S:NZ_CP042349.1/CP042349.1	Complete	ftp://ftp.ncbi.nlm.nih.gov/genomes/all/GCF/007/954/465/GCF_007954465.1_ASM795446v1
Staphylococcus aureus	C8879	SAMN06830421	PRJNA384204	GCA_004614295.1	chromosome:NZ_CP020956.1/CP020956.1	Complete	ftp://ftp.ncbi.nlm.nih.gov/genomes/all/GCF/004/614/295/GCF_004614295.1_ASM461429v1
Staphylococcus aureus	ED133	SAMN02604166	PRJNA41277	GCA_000210315.1	chromosome:NC_017337.1/CP001996.1	Complete	ftp://ftp.ncbi.nlm.nih.gov/genomes/all/GCF/000/210/315/GCF_000210315.1_ASM21031v1
Staphylococcus aureus	NCTC13616	SAMEA3251419	PRJEB6403	GCA_900635905.1	chromosome 1:NZ_LR134193.1/LR134193.1	Complete	ftp://ftp.ncbi.nlm.nih.gov/genomes/all/GCF/900/635/905/GCF_900635905.1_35910_F01
Staphylococcus aureus	HO 5096 0412	SAMEA2272552	PRJEA71279	GCA_000284535.1	chromosome:NC_017763.1/HE681097.1	Complete	ftp://ftp.ncbi.nlm.nih.gov/genomes/all/GCF/000/284/535/GCF_000284535.1_ASM28453v1
Staphylococcus aureus	HZW450	SAMN06703161	PRJNA382289	GCA_002442975.1	chromosome:NZ_CP020741.1/CP020741.1	Complete	ftp://ftp.ncbi.nlm.nih.gov/genomes/all/GCF/002/442/975/GCF_002442975.1_ASM244297v1
Staphylococcus aureus	LA-MRSA ST398	SAMN04276964	PRJNA302644	GCA_001887075.1	chromosome:NZ_CP013218.1/CP013218.1; plasmid paadD:NZ_CP014695.1/CP014695.1; plasmid plinE154:NZ_CP014694.1/CP014694.1	Complete	ftp://ftp.ncbi.nlm.nih.gov/genomes/all/GCF/001/887/075/GCF_001887075.1_ASM188707v1
Staphylococcus aureus	NZAK3	SAMEA3733527	PRJEB12333	GCA_900017775.1	chromosome 1:NZ_LT009690.1/LT009690.1; plasmid 2:NZ_LT009691.1/LT009691.1	Complete	ftp://ftp.ncbi.nlm.nih.gov/genomes/all/GCF/900/017/775/GCF_900017775.1_NZAK3
Staphylococcus aureus	Lr2	SAMN11096030	PRJNA520768	GCA_005706855.1	chromosome:NZ_CP038850.1/CP038850.1; plasmid pLr2-1:NZ_CP038851.1/CP038851.1	Complete	ftp://ftp.ncbi.nlm.nih.gov/genomes/all/GCF/005/706/855/GCF_005706855.1_ASM570685v1
Staphylococcus aureus	V2200	SAMN02743812	PRJNA246185	GCA_001046095.2	chromosome:NZ_CP007657.1/CP007657.1; plasmid pV2200:NZ_CP007658.1/CP007658.1	Complete	ftp://ftp.ncbi.nlm.nih.gov/genomes/all/GCF/001/046/095/GCF_001046095.2_ASM104609v2
Staphylococcus aureus	R46	SAMN11096691	PRJNA520768	GCA_005705635.1	chromosome:NZ_CP039164.1/CP039164.1; plasmid pR46-1:NZ_CP039165.1/CP039165.1; plasmid pR46-2:NZ_CP039166.1/CP039166.1	Complete	ftp://ftp.ncbi.nlm.nih.gov/genomes/all/GCF/005/705/635/GCF_005705635.1_ASM570563v1
Staphylococcus aureus	NCTC8325	SAMEA3672889	PRJEB6403	GCA_900475245.1	chromosome 1:NZ_LS483365.1/LS483365.1	Complete	ftp://ftp.ncbi.nlm.nih.gov/genomes/all/GCF/900/475/245/GCF_900475245.1_43024_E01
Staphylococcus aureus	CAR	SAMN08963276	PRJNA451172	GCA_003073415.1	chromosome:NZ_CP029030.1/CP029030.1	Complete	ftp://ftp.ncbi.nlm.nih.gov/genomes/all/GCF/003/073/415/GCF_003073415.1_ASM307341v1
Staphylococcus aureus	AR_0220	SAMN04901610	PRJNA316321	GCA_003203675.1	chromosome:NZ_CP029673.1/CP029673.1; plasmid unnamed1:NZ_CP029672.1/CP029672.1	Complete	ftp://ftp.ncbi.nlm.nih.gov/genomes/all/GCF/003/203/675/GCF_003203675.1_ASM320367v1
Staphylococcus aureus	NCTC11940	SAMEA3614277	PRJEB6403	GCA_900475055.1	chromosome 1:NZ_LS483350.1/LS483350.1	Complete	ftp://ftp.ncbi.nlm.nih.gov/genomes/all/GCF/900/475/055/GCF_900475055.1_42197_E02
Staphylococcus aureus	KUH140046	SAMD00180472	PRJDB8599	GCA_008619415.1	chromosome:NZ_AP020313.1/AP020313.1; plasmid p01KUH140046:NZ_AP020314.1/AP020314.1	Complete	ftp://ftp.ncbi.nlm.nih.gov/genomes/all/GCF/008/619/415/GCF_008619415.1_ASM861941v1
Staphylococcus aureus	128	SAMN07340901	PRJNA393749	GCA_003354645.1	chromosome:NZ_CP022897.1/CP022897.1	Complete	ftp://ftp.ncbi.nlm.nih.gov/genomes/all/GCF/003/354/645/GCF_003354645.1_ASM335464v1
Staphylococcus aureus	422	SAMN07340902	PRJNA393749	GCA_003354605.1	chromosome:NZ_CP022898.1/CP022898.1	Complete	ftp://ftp.ncbi.nlm.nih.gov/genomes/all/GCF/003/354/605/GCF_003354605.1_ASM335460v1
Staphylococcus aureus	ED98	SAMN02604165	PRJNA39547	GCA_000024585.1	chromosome:NC_013450.1/CP001781.1; plasmid pAVX:NC_013453.1/CP001784.1; plasmid pAVY:NC_013451.1/CP001782.1; plasmid pT181:NC_013452.1/CP001783.1	Complete	ftp://ftp.ncbi.nlm.nih.gov/genomes/all/GCF/000/024/585/GCF_000024585.1_ASM2458v1
Staphylococcus aureus	28	SAMN08997832	PRJNA393749	GCA_003425835.1	chromosome:NZ_CP031664.1/CP031664.1; plasmid pPS00026.1A.1:NZ_CP031665.1/CP031665.1; plasmid pPS00026.1A.2:NZ_CP031666.1/CP031666.1	Complete	ftp://ftp.ncbi.nlm.nih.gov/genomes/all/GCF/003/425/835/GCF_003425835.1_ASM342583v1
Staphylococcus aureus	82	SAMN08997831	PRJNA393749	GCA_003425885.1	chromosome:NZ_CP031661.1/CP031661.1; plasmid pPS00051.1A.1:NZ_CP031662.1/CP031662.1; plasmid pPS00051.1A.2:NZ_CP031663.1/CP031663.1	Complete	ftp://ftp.ncbi.nlm.nih.gov/genomes/all/GCF/003/425/885/GCF_003425885.1_ASM342588v1
Staphylococcus aureus	BPH2900	SAMEA5099552	PRJEB29881	GCA_900620235.1	chromosome 1:NZ_LR130513.1/LR130513.1; plasmid 2:NZ_LR130514.1/LR130514.1	Complete	ftp://ftp.ncbi.nlm.nih.gov/genomes/all/GCF/900/620/235/GCF_900620235.1_BPH2900
Staphylococcus aureus	ZY05	SAMN13011721	PRJNA576862	GCA_009684655.1	chromosome:NZ_CP045472.1/CP045472.1; plasmid pZY05:NZ_CP045473.1/CP045473.1	Complete	ftp://ftp.ncbi.nlm.nih.gov/genomes/all/GCF/009/684/655/GCF_009684655.1_ASM968465v1
Staphylococcus aureus	KUH180038	SAMD00180475	PRJDB8599	GCA_008619935.1	chromosome:NZ_AP020318.1/AP020318.1; plasmid p01KUH180038:NZ_AP020319.1/AP020319.1	Complete	ftp://ftp.ncbi.nlm.nih.gov/genomes/all/GCF/008/619/935/GCF_008619935.1_ASM861993v1
Staphylococcus aureus	04-02981	SAMN02603764	PRJNA34809	GCA_000025145.2	chromosome:NC_017340.1/CP001844.2	Complete	ftp://ftp.ncbi.nlm.nih.gov/genomes/all/GCF/000/025/145/GCF_000025145.1_ASM2514v1
Staphylococcus aureus	Tager 104	SAMN02393830	PRJNA213989	GCA_000452385.2	chromosome:NZ_CP012409.1/CP012409.1	Complete	ftp://ftp.ncbi.nlm.nih.gov/genomes/all/GCF/000/452/385/GCF_000452385.2_ASM45238v2
Staphylococcus aureus	FDAARGOS_43	SAMN03255482	PRJNA231221	GCA_001019125.2	chromosome:NZ_CP026957.1/CP026957.1	Complete	ftp://ftp.ncbi.nlm.nih.gov/genomes/all/GCF/001/019/125/GCF_001019125.2_ASM101912v2
Staphylococcus aureus	MW2	SAMD00061104	PRJNA306	GCA_000011265.1	chromosome:NC_003923.1/BA000033.2	Complete	ftp://ftp.ncbi.nlm.nih.gov/genomes/all/GCF/000/011/265/GCF_000011265.1_ASM1126v1
Staphylococcus aureus	D592-HR	SAMN11823231	PRJNA544229	GCA_005890035.1	chromosome:NZ_CP040623.1/CP040623.1; plasmid pSaD592-HR:NZ_CP040624.1/CP040624.1	Complete	ftp://ftp.ncbi.nlm.nih.gov/genomes/all/GCF/005/890/035/GCF_005890035.1_ASM589003v1
Staphylococcus aureus	D592	SAMN11823228	PRJNA544229	GCA_005954685.1	chromosome:NZ_CP040665.1/CP040665.1; plasmid pSaD592:NZ_CP040666.1/CP040666.1	Complete	ftp://ftp.ncbi.nlm.nih.gov/genomes/all/GCF/005/954/685/GCF_005954685.1_ASM595468v1
Staphylococcus aureus	592	SAMN10779665	PRJNA515949	GCA_004208595.1	chromosome:NZ_CP035791.1/CP035791.1; plasmid unnamed:NZ_CP035792.1/CP035792.1	Complete	ftp://ftp.ncbi.nlm.nih.gov/genomes/all/GCF/004/208/595/GCF_004208595.1_ASM420859v1
Staphylococcus aureus	Col52-A5	SAMN11476509	PRJNA534078	GCA_005885975.1	chromosome:NZ_CP040560.1/CP040560.1; plasmid pCOL52-A5:NZ_CP040561.1/CP040561.1	Complete	ftp://ftp.ncbi.nlm.nih.gov/genomes/all/GCF/005/885/975/GCF_005885975.1_ASM588597v1
Staphylococcus aureus	HG001	SAMN06062108	PRJNA355085	GCA_001900185.1	chromosome:NZ_CP018205.1/CP018205.1	Complete	ftp://ftp.ncbi.nlm.nih.gov/genomes/all/GCF/001/900/185/GCF_001900185.1_ASM190018v1
Staphylococcus aureus	B3-14B	SAMN12353688	PRJNA555718	GCA_007726325.1	chromosome:NZ_CP042003.1/CP042003.1; plasmid pSALNT16:NZ_CP042005.1/CP042005.1; plasmid pSALNT2.2:NZ_CP042007.1/CP042007.1; plasmid pSALNT4.9:NZ_CP042006.1/CP042006.1; plasmid pSALNT46:NZ_CP042004.1/CP042004.1	Complete	ftp://ftp.ncbi.nlm.nih.gov/genomes/all/GCF/007/726/325/GCF_007726325.1_ASM772632v1
Staphylococcus aureus	Mw2	SAMN03255481	PRJNA231221	GCA_001019535.2	chromosome:NZ_CP026073.1/CP026073.1	Complete	ftp://ftp.ncbi.nlm.nih.gov/genomes/all/GCF/001/019/535/GCF_001019535.2_ASM101953v2
Staphylococcus aureus	NCTC5663	SAMEA3504580	PRJEB6403	GCA_900474695.1	chromosome 1:NZ_LS483317.1/LS483317.1	Complete	ftp://ftp.ncbi.nlm.nih.gov/genomes/all/GCF/900/474/695/GCF_900474695.1_41004_B01
Staphylococcus aureus	P1D8C2	SAMN10374690	PRJNA503808	GCA_009739755.1	chromosome:NZ_CP033999.1/CP033999.1; plasmid unnamed1:NZ_CP033997.1/CP033997.1; plasmid unnamed2:NZ_CP033998.1/CP033998.1	Complete	ftp://ftp.ncbi.nlm.nih.gov/genomes/all/GCF/009/739/755/GCF_009739755.1_ASM973975v1
Staphylococcus aureus	P1D5C1	SAMN10374686	PRJNA503808	GCA_009739825.1	chromosome:NZ_CP034011.1/CP034011.1; plasmid unnamed1:NZ_CP034009.1/CP034009.1; plasmid unnamed2:NZ_CP034010.1/CP034010.1	Complete	ftp://ftp.ncbi.nlm.nih.gov/genomes/all/GCF/009/739/825/GCF_009739825.1_ASM973982v1
Staphylococcus aureus	P1D1C1	SAMN10374685	PRJNA503808	GCA_009739845.1	chromosome:NZ_CP034014.1/CP034014.1; plasmid unnamed1:NZ_CP034012.1/CP034012.1; plasmid unnamed2:NZ_CP034013.1/CP034013.1	Complete	ftp://ftp.ncbi.nlm.nih.gov/genomes/all/GCF/009/739/845/GCF_009739845.1_ASM973984v1
Staphylococcus aureus	P1D5C2	SAMN10374687	PRJNA503808	GCA_009740205.1	chromosome:NZ_CP034008.1/CP034008.1; plasmid unnamed1:NZ_CP034006.1/CP034006.1; plasmid unnamed2:NZ_CP034007.1/CP034007.1	Complete	ftp://ftp.ncbi.nlm.nih.gov/genomes/all/GCF/009/740/205/GCF_009740205.1_ASM974020v1
Staphylococcus aureus	P1D7C1	SAMN10374688	PRJNA503808	GCA_009739795.1	chromosome:NZ_CP034005.1/CP034005.1; plasmid unnamed1:NZ_CP034003.1/CP034003.1; plasmid unnamed2:NZ_CP034004.1/CP034004.1	Complete	ftp://ftp.ncbi.nlm.nih.gov/genomes/all/GCF/009/739/795/GCF_009739795.1_ASM973979v1
Staphylococcus aureus	P1D8C1	SAMN10374689	PRJNA503808	GCA_009739775.1	chromosome:NZ_CP034002.1/CP034002.1; plasmid unnamed1:NZ_CP034000.1/CP034000.1; plasmid unnamed2:NZ_CP034001.1/CP034001.1	Complete	ftp://ftp.ncbi.nlm.nih.gov/genomes/all/GCF/009/739/775/GCF_009739775.1_ASM973977v1
Staphylococcus aureus	NRS484	SAMN03255459	PRJNA231221	GCA_001019395.2	chromosome:NZ_CP026066.1/CP026066.1	Complete	ftp://ftp.ncbi.nlm.nih.gov/genomes/all/GCF/001/019/395/GCF_001019395.2_ASM101939v2
Staphylococcus aureus	P1D9C1	SAMN10374691	PRJNA503808	GCA_009739735.1	chromosome:NZ_CP033996.1/CP033996.1; plasmid unnamed1:NZ_CP033994.1/CP033994.1; plasmid unnamed2:NZ_CP033995.1/CP033995.1	Complete	ftp://ftp.ncbi.nlm.nih.gov/genomes/all/GCF/009/739/735/GCF_009739735.1_ASM973973v1
Staphylococcus aureus	P1D14C1	SAMN10374693	PRJNA503808	GCA_009739865.1	chromosome:NZ_CP033990.1/CP033990.1; plasmid unnamed1:NZ_CP033988.1/CP033988.1; plasmid unnamed2:NZ_CP033989.1/CP033989.1	Complete	ftp://ftp.ncbi.nlm.nih.gov/genomes/all/GCF/009/739/865/GCF_009739865.1_ASM973986v1
Staphylococcus aureus	P1D12C1	SAMN10374692	PRJNA503808	GCA_009739885.1	chromosome:NZ_CP034259.1/CP034259.1; plasmid unnamed1:NZ_CP034258.1/CP034258.1; plasmid unnamed2:NZ_CP034257.1/CP034257.1	Complete	ftp://ftp.ncbi.nlm.nih.gov/genomes/all/GCF/009/739/885/GCF_009739885.1_ASM973988v1
Staphylococcus aureus	FORC_012	SAMN03387935	PRJNA277068	GCA_001580495.1	chromosome:NZ_CP010998.1/CP010998.1	Complete	ftp://ftp.ncbi.nlm.nih.gov/genomes/all/GCF/001/580/495/GCF_001580495.1_ASM158049v1
Staphylococcus aureus	N315	SAMD00061099	PRJNA264	GCA_000009645.1	chromosome:NC_002745.2/BA000018.3; plasmid pN315:NC_003140.1/AP003139.1	Complete	ftp://ftp.ncbi.nlm.nih.gov/genomes/all/GCF/000/009/645/GCF_000009645.1_ASM964v1
Staphylococcus aureus	NRS70	SAMN03255448	PRJNA231221	GCA_001019305.2	chromosome:NZ_CP026079.1/CP026079.1	Complete	ftp://ftp.ncbi.nlm.nih.gov/genomes/all/GCF/001/019/305/GCF_001019305.2_ASM101930v2
Staphylococcus aureus	2288	SAMN08470189	PRJNA433086	GCA_004368035.1	chromosome:NZ_CP026646.1/CP026646.1	Complete	ftp://ftp.ncbi.nlm.nih.gov/genomes/all/GCF/004/368/035/GCF_004368035.1_ASM436803v1
Staphylococcus aureus	27	SAMN07340891	PRJNA393749	GCA_003354545.1	chromosome:NZ_CP022717.1/CP022717.1	Complete	ftp://ftp.ncbi.nlm.nih.gov/genomes/all/GCF/003/354/545/GCF_003354545.1_ASM335454v1
Staphylococcus aureus	78	SAMN07340892	PRJNA393749	GCA_003354905.1	chromosome:NZ_CP022682.1/CP022682.1; plasmid pPS00085.1A.1:NZ_CP022683.1/CP022683.1	Complete	ftp://ftp.ncbi.nlm.nih.gov/genomes/all/GCF/003/354/905/GCF_003354905.1_ASM335490v1
Staphylococcus aureus	466	SAMN07340905	PRJNA393749	GCA_003354745.1	chromosome:NZ_CP022901.1/CP022901.1	Complete	ftp://ftp.ncbi.nlm.nih.gov/genomes/all/GCF/003/354/745/GCF_003354745.1_ASM335474v1
Staphylococcus aureus	468	SAMN07340904	PRJNA393749	GCA_003354625.1	chromosome:NZ_CP022900.1/CP022900.1	Complete	ftp://ftp.ncbi.nlm.nih.gov/genomes/all/GCF/003/354/625/GCF_003354625.1_ASM335462v1
Staphylococcus aureus	143	SAMN07340903	PRJNA393749	GCA_003354725.1	chromosome:NZ_CP022899.1/CP022899.1	Complete	ftp://ftp.ncbi.nlm.nih.gov/genomes/all/GCF/003/354/725/GCF_003354725.1_ASM335472v1
Staphylococcus aureus	USA400-0051	SAMN05864218	PRJNA345484	GCA_002795285.1	chromosome:NZ_CP019574.1/CP019574.1; plasmid unnamed:NZ_CP019575.1/CP019575.1	Complete	ftp://ftp.ncbi.nlm.nih.gov/genomes/all/GCF/002/795/285/GCF_002795285.1_ASM279528v1
Staphylococcus aureus	TCH 959	SAMN03255444	PRJNA231221	GCA_001018685.2	chromosome:NZ_CP026076.1/CP026076.1	Complete	ftp://ftp.ncbi.nlm.nih.gov/genomes/all/GCF/001/018/685/GCF_001018685.2_ASM101868v2
Staphylococcus aureus	10_5235	SAMEA104710494	PRJEB25220	GCA_900324355.1	chromosome I:NZ_LT992472.1/LT992472.1	Complete	ftp://ftp.ncbi.nlm.nih.gov/genomes/all/GCF/900/324/355/GCF_900324355.1_10_5235
Staphylococcus aureus	JKD6159	SAMN02604217	PRJNA50759	GCA_000144955.1	chromosome:NC_017338.1/CP002114.2; plasmid pSaa6159:NC_017339.1/CP002115.1	Complete	ftp://ftp.ncbi.nlm.nih.gov/genomes/all/GCF/000/144/955/GCF_000144955.1_ASM14495v1
Staphylococcus aureus	FDAARGOS_5	SAMN02700075	PRJNA231221	GCA_000626615.3	chromosome:NZ_CP007539.2/CP007539.3	Complete	ftp://ftp.ncbi.nlm.nih.gov/genomes/all/GCF/000/626/615/GCF_000626615.2_ASM62661v3
Staphylococcus aureus	GN1	SAMD00089953	PRJDB6169	GCA_003609915.1	chromosome:NZ_AP018349.1/AP018349.1	Complete	ftp://ftp.ncbi.nlm.nih.gov/genomes/all/GCF/003/609/915/GCF_003609915.1_ASM360991v1
Staphylococcus aureus	COL	SAMN02603996	PRJNA238	GCA_000012045.1	chromosome:NC_002951.2/CP000046.1; plasmid pT181:NC_006629.2/CP000045.2	Complete	ftp://ftp.ncbi.nlm.nih.gov/genomes/all/GCF/000/012/045/GCF_000012045.1_ASM1204v1
Staphylococcus aureus	GN3	SAMD00043229	PRJDB4365	GCA_003609895.1	chromosome:NZ_AP017891.1/AP017891.1	Complete	ftp://ftp.ncbi.nlm.nih.gov/genomes/all/GCF/003/609/895/GCF_003609895.1_ASM360989v1
Staphylococcus aureus	SR434	SAMN06277866	PRJNA369164	GCA_001986135.1	chromosome:NZ_CP019563.1/CP019563.1; plasmid pSR01:NZ_CP019564.1/CP019564.1; plasmid pSR02:NZ_CP019565.1/CP019565.1; plasmid pSR03:NZ_CP019566.1/CP019566.1; plasmid pSR04:NZ_CP019567.1/CP019567.1	Complete	ftp://ftp.ncbi.nlm.nih.gov/genomes/all/GCF/001/986/135/GCF_001986135.1_ASM198613v1
Staphylococcus aureus	JH4899	SAMD00034144	PRJDB4003	GCA_002356675.1	chromosome:NZ_AP014921.1/AP014921.1; plasmid pJSA01:NZ_AP014922.1/AP014922.1	Complete	ftp://ftp.ncbi.nlm.nih.gov/genomes/all/GCF/002/356/675/GCF_002356675.1_ASM235667v1
Staphylococcus aureus	MOK063	SAMN09254008	PRJNA472941	GCA_003186105.1	chromosome:NZ_CP029629.1/CP029629.1	Complete	ftp://ftp.ncbi.nlm.nih.gov/genomes/all/GCF/003/186/105/GCF_003186105.1_ASM318610v1
Staphylococcus aureus	164	SAMN07340896	PRJNA393749	GCA_003354885.1	chromosome:NZ_CP022910.1/CP022910.1; plasmid pPS00089.1A.1:NZ_CP022911.1/CP022911.1	Complete	ftp://ftp.ncbi.nlm.nih.gov/genomes/all/GCF/003/354/885/GCF_003354885.1_ASM335488v1
Staphylococcus aureus	B8-13D	SAMN12359203	PRJNA555718	GCA_007726545.1	chromosome:NZ_CP042107.1/CP042107.1; plasmid pSALNCG1.5:NZ_CP042109.1/CP042109.1; plasmid pSALNCG17:NZ_CP042108.1/CP042108.1	Complete	ftp://ftp.ncbi.nlm.nih.gov/genomes/all/GCF/007/726/545/GCF_007726545.1_ASM772654v1
Staphylococcus aureus	FORC_045	SAMN05520967	PRJNA338099	GCA_002209325.1	chromosome:NZ_CP017115.1/CP017115.1	Complete	ftp://ftp.ncbi.nlm.nih.gov/genomes/all/GCF/002/209/325/GCF_002209325.1_ASM220932v1
Staphylococcus aureus	B2-15A	SAMN12353686	PRJNA555718	GCA_007726495.1	chromosome:NZ_CP042043.1/CP042043.1; plasmid pSALNCL1.4:NZ_CP042044.1/CP042044.1; plasmid pSALNCL17:NZ_CP042045.1/CP042045.1	Complete	ftp://ftp.ncbi.nlm.nih.gov/genomes/all/GCF/007/726/495/GCF_007726495.1_ASM772649v1
Staphylococcus aureus	85	SAMN07340899	PRJNA393749	GCA_003354785.1	chromosome:NZ_CP022895.1/CP022895.1	Complete	ftp://ftp.ncbi.nlm.nih.gov/genomes/all/GCF/003/354/785/GCF_003354785.1_ASM335478v1
Staphylococcus aureus	277	SAMN07340900	PRJNA393749	GCA_003354685.1	chromosome:NZ_CP022896.1/CP022896.1	Complete	ftp://ftp.ncbi.nlm.nih.gov/genomes/all/GCF/003/354/685/GCF_003354685.1_ASM335468v1
Staphylococcus aureus	KUH140013	SAMD00180471	PRJDB8599	GCA_008619235.1	chromosome:NZ_AP020311.1/AP020311.1; plasmid p01KUH140013:NZ_AP020312.1/AP020312.1	Complete	ftp://ftp.ncbi.nlm.nih.gov/genomes/all/GCF/008/619/235/GCF_008619235.1_ASM861923v1
Staphylococcus aureus	SJTUF_J27	SAMN06200256	PRJNA353940	GCA_001956755.1	chromosome:NZ_CP019117.1/CP019117.1	Complete	ftp://ftp.ncbi.nlm.nih.gov/genomes/all/GCF/001/956/755/GCF_001956755.1_ASM195675v1
Staphylococcus aureus	XQ	SAMN04253017	PRJNA301649	GCA_001444345.1	chromosome:NZ_CP013137.1/CP013137.1	Complete	ftp://ftp.ncbi.nlm.nih.gov/genomes/all/GCF/001/444/345/GCF_001444345.1_ASM144434v1
Staphylococcus aureus	08S00974	SAMN06480668	PRJNA378150	GCA_002025125.1	chromosome:NZ_CP020019.1/CP020019.1	Complete	ftp://ftp.ncbi.nlm.nih.gov/genomes/all/GCF/002/025/125/GCF_002025125.1_ASM202512v1
Staphylococcus aureus	TCH60	SAMN00002240	PRJNA31539	GCA_000159535.2	chromosome:NC_017342.1/CP002110.1; plasmid unnamed:NC_017345.1/CP002111.1	Complete	ftp://ftp.ncbi.nlm.nih.gov/genomes/all/GCF/000/159/535/GCF_000159535.2_ASM15953v2
Staphylococcus aureus	GD1696	SAMN11611368	PRJNA542129	GCA_005931055.1	chromosome:NZ_CP040233.1/CP040233.1	Complete	ftp://ftp.ncbi.nlm.nih.gov/genomes/all/GCF/005/931/055/GCF_005931055.1_ASM593105v1
Staphylococcus aureus	FDAARGOS_159	SAMN03996304	PRJNA231221	GCA_001558795.2	chromosome:NZ_CP014064.2/CP014064.2; plasmid unnamed:NZ_CP014063.1/CP014063.1	Complete	ftp://ftp.ncbi.nlm.nih.gov/genomes/all/GCF/001/558/795/GCF_001558795.2_ASM155879v2
Staphylococcus aureus	FDAARGOS_2	SAMN03255442	PRJNA231221	GCA_001018645.2	chromosome:NZ_CP026964.1/CP026964.1; plasmid unnamed1:NZ_CP026965.1/CP026965.1; plasmid unnamed2:NZ_CP026966.1/CP026966.1; plasmid unnamed3:NZ_CP026967.1/CP026967.1	Complete	ftp://ftp.ncbi.nlm.nih.gov/genomes/all/GCF/001/018/645/GCF_001018645.2_ASM101864v2
Staphylococcus aureus	FDAARGOS_15	SAMN03255454	PRJNA231221	GCA_001018805.2	chromosome:NZ_CP026960.1/CP026960.1	Complete	ftp://ftp.ncbi.nlm.nih.gov/genomes/all/GCF/001/018/805/GCF_001018805.1_ASM101880v2
Staphylococcus aureus	MSSA476	SAMEA1705922	PRJNA266	GCA_000011525.1	chromosome:NC_002953.3/BX571857.1; plasmid pSAS:NC_005951.1/BX571858.1	Complete	ftp://ftp.ncbi.nlm.nih.gov/genomes/all/GCF/000/011/525/GCF_000011525.1_ASM1152v1
Staphylococcus aureus	HOU1444-VR	SAMN03092273	PRJNA294307	GCA_001278745.1	chromosome:NZ_CP012593.1/CP012593.1; plasmid pVR-MSSA_01:NZ_CP012594.1/CP012594.1; plasmid pVR-MSSA_02:NZ_CP012595.1/CP012595.1; plasmid pVR-MSSA_03:NZ_CP012596.1/CP012596.1	Complete	ftp://ftp.ncbi.nlm.nih.gov/genomes/all/GCF/001/278/745/GCF_001278745.1_ASM127874v1
Staphylococcus aureus	FORC_039	SAMN04995068	PRJNA321478	GCA_002140115.1	chromosome:NZ_CP015817.1/CP015817.1; plasmid unnamed:NZ_CP015818.1/CP015818.1	Complete	ftp://ftp.ncbi.nlm.nih.gov/genomes/all/GCF/002/140/115/GCF_002140115.1_ASM214011v1
Staphylococcus aureus	NCTC13435	SAMEA2479566	PRJEB6403	GCA_001457495.1	chromosome 1:NZ_LN831036.1/LN831036.1; plasmid 2:NZ_LN831037.1/LN831037.1; plasmid 3:NZ_LN831038.1/LN831038.1	Complete	ftp://ftp.ncbi.nlm.nih.gov/genomes/all/GCF/001/457/495/GCF_001457495.1_NCTC13435
Staphylococcus aureus	08-02119	SAMN04939716	PRJNA321000	GCA_001656045.1	chromosome:NZ_CP015645.1/CP015645.1	Complete	ftp://ftp.ncbi.nlm.nih.gov/genomes/all/GCF/001/656/045/GCF_001656045.1_ASM165604v1
Staphylococcus aureus	PCFH-226	SAMN10659762	PRJNA498007	GCA_004026165.1	chromosome:NZ_CP035005.1/CP035005.1; plasmid pP541:NZ_CP035006.1/CP035006.1	Complete	ftp://ftp.ncbi.nlm.nih.gov/genomes/all/GCF/004/026/165/GCF_004026165.1_ASM402616v1
Staphylococcus aureus	C3948	SAMN06830422	PRJNA384205	GCA_004193875.1	chromosome:NZ_CP020957.1/CP020957.1	Complete	ftp://ftp.ncbi.nlm.nih.gov/genomes/all/GCF/004/193/875/GCF_004193875.1_ASM419387v1
Staphylococcus aureus	M013	SAMN02603643	PRJNA78007	GCA_000237125.3	chromosome:NC_016928.2/CP003166.2; plasmid pM013:NZ_CP039996.1/CP039996.1	Complete	ftp://ftp.ncbi.nlm.nih.gov/genomes/all/GCF/000/237/125/GCF_000237125.2_ASM23712v3
Staphylococcus aureus	Clinical isolate	SAMEA17757418	PRJEB18112	GCA_900129335.1	chromosome I:NZ_LT671859.1/LT671859.1; plasmid II:NZ_LT671860.1/LT671860.1	Complete	ftp://ftp.ncbi.nlm.nih.gov/genomes/all/GCF/900/129/335/GCF_900129335.1_PP_HGAG_QV30_2SC_T4
Staphylococcus aureus	O55	SAMN11166132	PRJNA528010	GCA_004772175.1	chromosome:NZ_CP038268.1/CP038268.1	Complete	ftp://ftp.ncbi.nlm.nih.gov/genomes/all/GCF/004/772/175/GCF_004772175.1_ASM477217v1
Staphylococcus aureus	AR464	SAMN07291557	PRJNA316321	GCA_003073755.1	chromosome:NZ_CP029084.1/CP029084.1; plasmid unnamed1:NZ_CP029083.1/CP029083.1	Complete	ftp://ftp.ncbi.nlm.nih.gov/genomes/all/GCF/003/073/755/GCF_003073755.1_ASM307375v1
Staphylococcus aureus	GD1539	SAMN06274093	PRJNA368957	GCA_002089115.2	chromosome:NZ_CP019594.2/CP019594.2	Complete	ftp://ftp.ncbi.nlm.nih.gov/genomes/all/GCF/002/089/115/GCF_002089115.2_ASM208911v2
Staphylococcus aureus	GR2	SAMN03267304	PRJNA270571	GCA_001296985.1	chromosome:NZ_CP010402.1/CP010402.1; plasmid pGR2A:NZ_CP010403.1/CP010403.1; plasmid pGR2B:NZ_CP010404.1/CP010404.1	Complete	ftp://ftp.ncbi.nlm.nih.gov/genomes/all/GCF/001/296/985/GCF_001296985.1_ASM129698v1
Staphylococcus aureus	Seattle 1945	SAMN07212544	PRJNA390063	GCA_002202095.1	chromosome:NZ_CP021907.1/CP021907.1; plasmid pG478:NZ_CP021908.1/CP021908.1	Complete	ftp://ftp.ncbi.nlm.nih.gov/genomes/all/GCF/002/202/095/GCF_002202095.1_ASM220209v1
Staphylococcus aureus	O46	SAMN02469934	PRJNA62081	GCA_000189455.3	chromosome:NZ_CP025395.1/CP025395.1	Complete	ftp://ftp.ncbi.nlm.nih.gov/genomes/all/GCF/000/189/455/GCF_000189455.2_ASM18945v3
Staphylococcus aureus	ATCC BAA-39	SAMN09635552	PRJNA480363	GCA_003827735.1	chromosome:NZ_CP033505.1/CP033505.1	Complete	ftp://ftp.ncbi.nlm.nih.gov/genomes/all/GCF/003/827/735/GCF_003827735.1_ASM382773v1
Staphylococcus aureus	CFSAN064037	SAMN08663436	PRJNA243331	GCA_003030085.1	chromosome:NZ_CP028165.1/CP028165.1	Complete	ftp://ftp.ncbi.nlm.nih.gov/genomes/all/GCF/003/030/085/GCF_003030085.1_ASM303008v1
Staphylococcus aureus	AR_475	SAMN07291568	PRJNA316321	GCA_003288395.1	chromosome:NZ_CP030323.1/CP030323.1; plasmid unnamed1:NZ_CP030324.1/CP030324.1	Complete	ftp://ftp.ncbi.nlm.nih.gov/genomes/all/GCF/003/288/395/GCF_003288395.1_ASM328839v1
Staphylococcus aureus	GD1677	SAMN06274241	PRJNA368959	GCA_002089095.2	chromosome:NZ_CP019595.2/CP019595.2	Complete	ftp://ftp.ncbi.nlm.nih.gov/genomes/all/GCF/002/089/095/GCF_002089095.2_ASM208909v2
Staphylococcus aureus	GD705	SAMN06274062	PRJNA368953	GCA_002089075.2	chromosome:NZ_CP019593.2/CP019593.2	Complete	ftp://ftp.ncbi.nlm.nih.gov/genomes/all/GCF/002/089/075/GCF_002089075.2_ASM208907v2
Staphylococcus aureus	4_LA_208	SAMEA104710488	PRJEB25220	GCA_900324285.1	chromosome I:NZ_LT992466.1/LT992466.1	Complete	ftp://ftp.ncbi.nlm.nih.gov/genomes/all/GCF/900/324/285/GCF_900324285.1_4_LA_208
Staphylococcus aureus	SA957	SAMN00996491	PRJNA167119	GCA_000470845.1	chromosome:NC_022442.1/CP003603.1	Complete	ftp://ftp.ncbi.nlm.nih.gov/genomes/all/GCF/000/470/845/GCF_000470845.1_ASM47084v1
Staphylococcus aureus	M51	SAMN08369795	PRJNA377392	GCA_004136235.1	chromosome:NZ_CP030137.1/CP030137.1	Complete	ftp://ftp.ncbi.nlm.nih.gov/genomes/all/GCF/004/136/235/GCF_004136235.1_ASM413623v1
Staphylococcus aureus	AR466	SAMN07291559	PRJNA316321	GCA_003073635.1	chromosome:NZ_CP029080.1/CP029080.1; plasmid unnamed1:NZ_CP029079.1/CP029079.1	Complete	ftp://ftp.ncbi.nlm.nih.gov/genomes/all/GCF/003/073/635/GCF_003073635.1_ASM307363v1
Staphylococcus aureus	CFSAN007850	SAMN03763945	PRJNA243331	GCA_002633805.1	chromosome:NZ_CP017682.1/CP017682.1; plasmid pCFSAN007850:NZ_CP017683.1/CP017683.1	Complete	ftp://ftp.ncbi.nlm.nih.gov/genomes/all/GCF/002/633/805/GCF_002633805.1_ASM263380v1
Staphylococcus aureus	RIVM6519	SAMN04590098	PRJNA317948	GCA_001618305.1	chromosome:NZ_CP015173.1/CP015173.1; plasmid pRIVM6519-1:NZ_CP015174.1/CP015174.1; plasmid pRIVM6519-2:NZ_CP015175.1/CP015175.1	Complete	ftp://ftp.ncbi.nlm.nih.gov/genomes/all/GCF/001/618/305/GCF_001618305.1_ASM161830v1
Staphylococcus aureus	E16SA093	SAMN09668080	PRJNA481439	GCA_003342735.1	chromosome:NZ_CP031131.1/CP031131.1	Complete	ftp://ftp.ncbi.nlm.nih.gov/genomes/all/GCF/003/342/735/GCF_003342735.1_ASM334273v1
Staphylococcus aureus	AR_0471	SAMN07291564	PRJNA316321	GCA_003193765.1	chromosome:NZ_CP029652.1/CP029652.1; plasmid unnamed1:NZ_CP029650.1/CP029650.1; plasmid unnamed2:NZ_CP029651.1/CP029651.1	Complete	ftp://ftp.ncbi.nlm.nih.gov/genomes/all/GCF/003/193/765/GCF_003193765.1_ASM319376v1
Staphylococcus aureus	GD5	SAMN06274061	PRJNA368923	GCA_002089055.1	chromosome:NZ_CP019592.1/CP019592.1	Complete	ftp://ftp.ncbi.nlm.nih.gov/genomes/all/GCF/002/089/055/GCF_002089055.1_ASM208905v1
Staphylococcus aureus	SA564	SAMN03267711	PRJNA270620	GCA_001281145.1	chromosome:NZ_CP010890.1/CP010890.1; plasmid pSA564:NZ_CP010891.1/CP010891.1	Complete	ftp://ftp.ncbi.nlm.nih.gov/genomes/all/GCF/001/281/145/GCF_001281145.1_ASM128114v1
Staphylococcus aureus	GD1108	SAMN11605647	PRJNA541968	GCA_005931035.1	chromosome:NZ_CP040230.1/CP040230.1	Complete	ftp://ftp.ncbi.nlm.nih.gov/genomes/all/GCF/005/931/035/GCF_005931035.1_ASM593103v1
Staphylococcus aureus	CFBR-105	SAMN09847825	PRJNA480016	GCA_003431365.1	chromosome:NZ_CP031779.1/CP031779.1	Complete	ftp://ftp.ncbi.nlm.nih.gov/genomes/all/GCF/003/431/365/GCF_003431365.1_ASM343136v1
Staphylococcus aureus	08BA02176	SAMN02603722	PRJNA174226	GCA_000296595.1	chromosome:NC_018608.1/CP003808.1	Complete	ftp://ftp.ncbi.nlm.nih.gov/genomes/all/GCF/000/296/595/GCF_000296595.1_ASM29659v1
Staphylococcus aureus	Lr6	SAMN11096032	PRJNA520768	GCA_005705815.1	chromosome:NZ_CP039160.1/CP039160.1; plasmid pLr6:NZ_CP039161.1/CP039161.1	Complete	ftp://ftp.ncbi.nlm.nih.gov/genomes/all/GCF/005/705/815/GCF_005705815.1_ASM570581v1
Staphylococcus aureus	B4-59C	SAMN12359201	PRJNA555718	GCA_007726525.1	chromosome:NZ_CP042153.1/CP042153.1; plasmid pSALNC1.4-2:NZ_CP042156.1/CP042156.1; plasmid pSALNC14:NZ_CP042154.1/CP042154.1; plasmid pSALNC2.8:NZ_CP042155.1/CP042155.1	Complete	ftp://ftp.ncbi.nlm.nih.gov/genomes/all/GCF/007/726/525/GCF_007726525.1_ASM772652v1
Staphylococcus aureus	B2-7A	SAMN12353685	PRJNA555718	GCA_007726465.1	chromosome:NZ_CP042046.1/CP042046.1; plasmid pSALNBL75:NZ_CP042047.1/CP042047.1	Complete	ftp://ftp.ncbi.nlm.nih.gov/genomes/all/GCF/007/726/465/GCF_007726465.1_ASM772646v1
Staphylococcus aureus	Seattle 1945	SAMN07212543	PRJNA390063	GCA_002202075.1	chromosome:NZ_CP021905.1/CP021905.1; plasmid pG477:NZ_CP021906.1/CP021906.1	Complete	ftp://ftp.ncbi.nlm.nih.gov/genomes/all/GCF/002/202/075/GCF_002202075.1_ASM220207v1
Staphylococcus aureus	ATCC 25923	SAMN03009478	PRJNA259557	GCA_000756205.1	chromosome:NZ_CP009361.1/CP009361.1; plasmid pS1945:NZ_CP009362.1/CP009362.1	Complete	ftp://ftp.ncbi.nlm.nih.gov/genomes/all/GCF/000/756/205/GCF_000756205.1_ASM75620v1
Staphylococcus aureus	O408	SAMN11260917	PRJNA529247	GCA_004771975.1	chromosome:NZ_CP038270.1/CP038270.1	Complete	ftp://ftp.ncbi.nlm.nih.gov/genomes/all/GCF/004/771/975/GCF_004771975.1_ASM477197v1
Staphylococcus aureus	BB155	SAMEA3432862	PRJEB9500	GCA_900004855.1	chromosome 1:NZ_LN854556.1/LN854556.1	Complete	ftp://ftp.ncbi.nlm.nih.gov/genomes/all/GCF/900/004/855/GCF_900004855.1_BB155
Staphylococcus aureus	O326	SAMN10059065	PRJNA490784	GCA_003627835.1	chromosome:NZ_CP032481.1/CP032481.1	Complete	ftp://ftp.ncbi.nlm.nih.gov/genomes/all/GCF/003/627/835/GCF_003627835.1_ASM362783v1
Staphylococcus aureus	RIVM1295	SAMN04325935	PRJNA305475	GCA_001465635.1	chromosome:NZ_CP013616.1/CP013616.1; plasmid pRIVM1295-1:NZ_CP013617.1/CP013617.1; plasmid pRIVM1295-2:NZ_CP013618.1/CP013618.1	Complete	ftp://ftp.ncbi.nlm.nih.gov/genomes/all/GCF/001/465/635/GCF_001465635.1_ASM146563v1
Staphylococcus aureus	PMB 64-1	SAMN10578731	PRJNA509312	GCA_003957315.1	chromosome:NZ_CP034486.1/CP034486.1	Complete	ftp://ftp.ncbi.nlm.nih.gov/genomes/all/GCF/003/957/315/GCF_003957315.1_ASM395731v1
Staphylococcus aureus	FDA209P	SAMD00039082	PRJDB4160	GCA_001548295.1	chromosome Unknown:NZ_AP014942.1/AP014942.1; plasmid pFDA209P:NZ_AP014943.1/AP014943.1	Complete	ftp://ftp.ncbi.nlm.nih.gov/genomes/all/GCF/001/548/295/GCF_001548295.1_ASM154829v1
Staphylococcus aureus	IT1-S	SAMN08580535	PRJNA435512	GCA_003184985.1	chromosome:NZ_CP028468.1/CP028468.1; plasmid pIT1-S:NZ_CP028469.1/CP028469.1	Complete	ftp://ftp.ncbi.nlm.nih.gov/genomes/all/GCF/003/184/985/GCF_003184985.1_ASM318498v1
Staphylococcus aureus	IT4-R	SAMN08580907	PRJNA435575	GCA_003185005.1	chromosome:NZ_CP028470.1/CP028470.1; plasmid pIT4-R:NZ_CP028471.1/CP028471.1	Complete	ftp://ftp.ncbi.nlm.nih.gov/genomes/all/GCF/003/185/005/GCF_003185005.1_ASM318500v1
Staphylococcus aureus	NCTC3761	SAMEA3504578	PRJEB6403	GCA_900474675.1	chromosome 1:NZ_LS483314.1/LS483314.1	Complete	ftp://ftp.ncbi.nlm.nih.gov/genomes/all/GCF/900/474/675/GCF_900474675.1_40961_F01
Staphylococcus aureus	CHU15-056	SAMN06560523	PRJNA378176	GCA_003194405.1	chromosome:NZ_CP021171.1/CP021171.1	Complete	ftp://ftp.ncbi.nlm.nih.gov/genomes/all/GCF/003/194/405/GCF_003194405.1_ASM319440v1
Staphylococcus aureus	ATCC 6538	SAMN06480665	PRJNA378149	GCA_002025145.1	chromosome:NZ_CP020020.1/CP020020.1; plasmid unnamed1:NZ_CP020021.1/CP020021.1	Complete	ftp://ftp.ncbi.nlm.nih.gov/genomes/all/GCF/002/025/145/GCF_002025145.1_ASM202514v1
Staphylococcus aureus	TF3198	SAMN07684573	PRJNA411362	GCA_003031285.1	chromosome:NZ_CP023561.1/CP023561.1; plasmid pTF3198:NZ_CP023562.1/CP023562.1	Complete	ftp://ftp.ncbi.nlm.nih.gov/genomes/all/GCF/003/031/285/GCF_003031285.1_ASM303128v1
Staphylococcus aureus	O17	SAMN09724428	PRJNA483014	GCA_003490125.1	chromosome:NZ_CP032051.1/CP032051.1	Complete	ftp://ftp.ncbi.nlm.nih.gov/genomes/all/GCF/003/490/125/GCF_003490125.1_ASM349012v1
Staphylococcus aureus	SA40TW	SAMN04263915	PRJNA302097	GCA_001880265.1	chromosome:NZ_CP013182.1/CP013182.1	Complete	ftp://ftp.ncbi.nlm.nih.gov/genomes/all/GCF/001/880/265/GCF_001880265.1_ASM188026v1
Staphylococcus aureus	AUS0325	SAMEA4443152	PRJEB15428	GCA_900096745.1	chromosome 1:NZ_LT615218.1/LT615218.1	Complete	ftp://ftp.ncbi.nlm.nih.gov/genomes/all/GCF/900/096/745/GCF_900096745.1_AUS0325
Staphylococcus aureus	TMUS2126	SAMD00020283	PRJDB3193	GCA_001549655.1	chromosome Unknown:NZ_AP014652.1/AP014652.1	Complete	ftp://ftp.ncbi.nlm.nih.gov/genomes/all/GCF/001/549/655/GCF_001549655.1_ASM154965v1
Staphylococcus aureus	TMUS2134	SAMD00020284	PRJDB3193	GCA_001549675.1	chromosome Unknown:NZ_AP014653.1/AP014653.1	Complete	ftp://ftp.ncbi.nlm.nih.gov/genomes/all/GCF/001/549/675/GCF_001549675.1_ASM154967v1
Staphylococcus aureus	FDAARGOS_412	SAMN07312456	PRJNA231221	GCA_002386245.1	chromosome:NZ_CP023500.1/CP023500.1	Complete	ftp://ftp.ncbi.nlm.nih.gov/genomes/all/GCF/002/386/245/GCF_002386245.1_ASM238624v1
Staphylococcus aureus	RIVM1607	SAMN04325938	PRJNA305475	GCA_001465675.1	chromosome:NZ_CP013619.1/CP013619.1; plasmid pRIVM1607:NZ_CP013620.1/CP013620.1	Complete	ftp://ftp.ncbi.nlm.nih.gov/genomes/all/GCF/001/465/675/GCF_001465675.1_ASM146567v1
Staphylococcus aureus	Lr12	SAMN11096191	PRJNA520768	GCA_005707215.1	chromosome:NZ_CP039162.1/CP039162.1; plasmid pLr12:NZ_CP039163.1/CP039163.1	Complete	ftp://ftp.ncbi.nlm.nih.gov/genomes/all/GCF/005/707/215/GCF_005707215.1_ASM570721v1
Staphylococcus aureus	F17SA003	SAMN09668081	PRJNA481439	GCA_003342775.1	chromosome:NZ_CP031130.1/CP031130.1	Complete	ftp://ftp.ncbi.nlm.nih.gov/genomes/all/GCF/003/342/775/GCF_003342775.1_ASM334277v1
Staphylococcus aureus	54	SAMN07340895	PRJNA393749	GCA_003354805.1	chromosome:NZ_CP022892.1/CP022892.1	Complete	ftp://ftp.ncbi.nlm.nih.gov/genomes/all/GCF/003/354/805/GCF_003354805.1_ASM335480v1
Staphylococcus aureus	B119	SAMN10061378	PRJNA490898	GCA_004771515.1	chromosome:NZ_CP038460.1/CP038460.1	Complete	ftp://ftp.ncbi.nlm.nih.gov/genomes/all/GCF/004/771/515/GCF_004771515.1_ASM477151v1
Staphylococcus aureus	Tokyo12480	SAMD00071152	PRJDB5453	GCA_009731595.1	chromosome:NZ_AP019712.1/AP019712.1	Complete	ftp://ftp.ncbi.nlm.nih.gov/genomes/all/GCF/009/731/595/GCF_009731595.1_ASM973159v1
Staphylococcus aureus	NRS149	SAMN03255453	PRJNA231221	GCA_001018775.2	chromosome:NZ_CP026063.1/CP026063.1	Complete	ftp://ftp.ncbi.nlm.nih.gov/genomes/all/GCF/001/018/775/GCF_001018775.2_ASM101877v2
Staphylococcus aureus	502A	SAMN02690781	PRJNA240093	GCA_000597965.1	chromosome:NZ_CP007454.1/CP007454.1; plasmid unnamed:NZ_CP007455.1/CP007455.1	Complete	ftp://ftp.ncbi.nlm.nih.gov/genomes/all/GCF/000/597/965/GCF_000597965.1_ASM59796v1
Staphylococcus aureus	55-99-44	SAMN08024196	PRJNA418239	GCA_002803885.1	chromosome:NZ_CP024998.1/CP024998.1; plasmid punamed1:NZ_CP024999.1/CP024999.1	Complete	ftp://ftp.ncbi.nlm.nih.gov/genomes/all/GCF/002/803/885/GCF_002803885.1_ASM280388v1
Staphylococcus aureus	GD487	SAMN11605646	PRJNA541965	GCA_005931015.1	chromosome:NZ_CP040229.1/CP040229.1	Complete	ftp://ftp.ncbi.nlm.nih.gov/genomes/all/GCF/005/931/015/GCF_005931015.1_ASM593101v1
Staphylococcus aureus	EDCC5464	SAMN07310553	PRJNA392815	GCA_002786535.1	chromosome:NZ_CP022291.1/CP022291.1	Complete	ftp://ftp.ncbi.nlm.nih.gov/genomes/all/GCF/002/786/535/GCF_002786535.1_ASM278653v1
Staphylococcus aureus	KUH140087	SAMD00180473	PRJDB8599	GCA_008619595.1	chromosome:NZ_AP020315.1/AP020315.1	Complete	ftp://ftp.ncbi.nlm.nih.gov/genomes/all/GCF/008/619/595/GCF_008619595.1_ASM861959v1
Staphylococcus aureus	O82	SAMN10039799	PRJNA490548	GCA_004797195.1	chromosome:NZ_CP038819.1/CP038819.1	Complete	ftp://ftp.ncbi.nlm.nih.gov/genomes/all/GCF/004/797/195/GCF_004797195.1_ASM479719v1
Staphylococcus aureus	NCTC13137	SAMEA3491703	PRJEB6403	GCA_900474555.1	chromosome 1:NZ_LS483308.1/LS483308.1	Complete	ftp://ftp.ncbi.nlm.nih.gov/genomes/all/GCF/900/474/555/GCF_900474555.1_40657_E01
Staphylococcus aureus	USA 100	SAMN09220587	PRJNA471840	GCA_003991015.1	chromosome:NZ_CP029474.1/CP029474.1; plasmid unnamed:NZ_CP029475.1/CP029475.1	Complete	ftp://ftp.ncbi.nlm.nih.gov/genomes/all/GCF/003/991/015/GCF_003991015.1_ASM399101v1
Staphylococcus aureus	FORC_040	SAMN05292960	PRJNA326817	GCA_002214665.1	chromosome:NZ_CP016398.1/CP016398.1; plasmid unnamed1:NZ_CP016399.1/CP016399.1	Complete	ftp://ftp.ncbi.nlm.nih.gov/genomes/all/GCF/002/214/665/GCF_002214665.1_ASM221466v1
Staphylococcus aureus	ST228	SAMEA3283122	PRJEA71347	GCA_000967365.1	chromosome:NC_020532.1/HE579063.1; plasmid pI3T3:NC_020565.1/HE579064.1	Complete	ftp://ftp.ncbi.nlm.nih.gov/genomes/all/GCF/000/967/365/GCF_000967365.1_ASM96736v1
Staphylococcus aureus	NCTC4163	SAMEA3518006	PRJEB6403	GCA_900635505.1	chromosome 1:NZ_LR134139.1/LR134139.1	Complete	ftp://ftp.ncbi.nlm.nih.gov/genomes/all/GCF/900/635/505/GCF_900635505.1_3012STDY6191362
Staphylococcus aureus	ST228	SAMEA2272458	PRJEA71349	GCA_000382965.1	chromosome:NC_020533.1/HE579065.1; plasmid pI4T8:NC_020534.1/HE579066.1	Complete	ftp://ftp.ncbi.nlm.nih.gov/genomes/all/GCF/000/382/965/GCF_000382965.1_ASM38296v1
Staphylococcus aureus	ST228	SAMEA3283122	PRJEA71345	GCA_000967345.1	chromosome:NC_020564.1/HE579061.1; plasmid pI2T2:NC_020531.1/HE579062.1	Complete	ftp://ftp.ncbi.nlm.nih.gov/genomes/all/GCF/000/967/345/GCF_000967345.1_ASM96734v1
Staphylococcus aureus	ST228	SAMEA3283121	PRJEA71343	GCA_000967325.1	chromosome:NC_020529.1/HE579059.1; plasmid pI1T1:NC_020530.1/HE579060.1	Complete	ftp://ftp.ncbi.nlm.nih.gov/genomes/all/GCF/000/967/325/GCF_000967325.1_ASM96732v1
Staphylococcus aureus	ST228	SAMEA3283124	PRJEA71353	GCA_000967385.1	chromosome:NC_020536.1/HE579069.1; plasmid pI6T6:NC_020567.1/HE579070.1	Complete	ftp://ftp.ncbi.nlm.nih.gov/genomes/all/GCF/000/967/385/GCF_000967385.1_ASM96738v1
Staphylococcus aureus	ST228	SAMEA2272299	PRJEA71351	GCA_000382985.1	chromosome:NC_020566.1/HE579067.1; plasmid pI5S5:NC_020535.1/HE579068.1	Complete	ftp://ftp.ncbi.nlm.nih.gov/genomes/all/GCF/000/382/985/GCF_000382985.1_ASM38298v1
Staphylococcus aureus	ST228	SAMEA2272502	PRJEA71357	GCA_000383005.1	chromosome:NC_020568.1/HE579073.1; plasmid pI8T7:NC_020539.1/HE579074.1	Complete	ftp://ftp.ncbi.nlm.nih.gov/genomes/all/GCF/000/383/005/GCF_000383005.1_ASM38300v1
Staphylococcus aureus	ST228	SAMEA3283125	PRJEA71355	GCA_000967405.1	chromosome:NC_020537.1/HE579071.1; plasmid pI7S6:NC_020538.1/HE579072.1	Complete	ftp://ftp.ncbi.nlm.nih.gov/genomes/all/GCF/000/967/405/GCF_000967405.1_ASM96740v1
Staphylococcus aureus	CFSAN007883	SAMN03763978	PRJNA243331	GCA_002633845.1	chromosome:NZ_CP017679.1/CP017679.1	Complete	ftp://ftp.ncbi.nlm.nih.gov/genomes/all/GCF/002/633/845/GCF_002633845.1_ASM263384v1
Staphylococcus aureus	H489	SAMN06830441	PRJNA384209	GCA_004193895.1	chromosome:NZ_CP020959.1/CP020959.1	Complete	ftp://ftp.ncbi.nlm.nih.gov/genomes/all/GCF/004/193/895/GCF_004193895.1_ASM419389v1
Staphylococcus aureus	55/2053	SAMN00103091	PRJNA34891	GCA_000160335.2	chromosome:NC_022113.1/CP002388.1; plasmid unnamed:NC_022126.1/CP002389.1	Complete	ftp://ftp.ncbi.nlm.nih.gov/genomes/all/GCF/000/160/335/GCF_000160335.2_ASM16033v2
Staphylococcus aureus	PCFA-221	SAMN10659755	PRJNA498007	GCA_004026185.1	chromosome:NZ_CP035003.1/CP035003.1; plasmid pP541:NZ_CP035004.1/CP035004.1	Complete	ftp://ftp.ncbi.nlm.nih.gov/genomes/all/GCF/004/026/185/GCF_004026185.1_ASM402618v1
Staphylococcus aureus	NP66	SAMN12046023	PRJNA548666	GCA_007826355.1	chromosome:NZ_CP041037.1/CP041037.1	Complete	ftp://ftp.ncbi.nlm.nih.gov/genomes/all/GCF/007/826/355/GCF_007826355.1_ASM782635v1
Staphylococcus aureus	KUH140331	SAMD00180474	PRJDB8599	GCA_008619795.1	chromosome:NZ_AP020316.1/AP020316.1; plasmid p01KUH140331:NZ_AP020317.1/AP020317.1	Complete	ftp://ftp.ncbi.nlm.nih.gov/genomes/all/GCF/008/619/795/GCF_008619795.1_ASM861979v1
Staphylococcus aureus	CN1	SAMN02603420	PRJNA162343	GCA_000463055.1	chromosome:NC_022226.1/CP003979.1; plasmid unnamed:NC_022227.1/CP003980.1; plasmid unnamed2:NC_022228.1/CP003981.1	Complete	ftp://ftp.ncbi.nlm.nih.gov/genomes/all/GCF/000/463/055/GCF_000463055.1_ASM46305v1
Staphylococcus aureus	NCTC8726	SAMEA3518008	PRJEB6403	GCA_900474565.1	chromosome 1:NZ_LS483302.1/LS483302.1	Complete	ftp://ftp.ncbi.nlm.nih.gov/genomes/all/GCF/900/474/565/GCF_900474565.1_41315_B01
Staphylococcus aureus	LGA251	SAMEA2272771	PRJEA62883	GCA_000237265.1	chromosome:NC_017349.1/FR821779.1; plasmid pLGA251:NC_017348.1/FR821780.1	Complete	ftp://ftp.ncbi.nlm.nih.gov/genomes/all/GCF/000/237/265/GCF_000237265.1_ASM23726v1
Staphylococcus aureus	NCTC4137	SAMEA3504579	PRJEB6403	GCA_900635305.1	chromosome 1:NZ_LR134091.1/LR134091.1	Complete	ftp://ftp.ncbi.nlm.nih.gov/genomes/all/GCF/900/635/305/GCF_900635305.1_40961_G01
Staphylococcus aureus	NCTC13552	SAMEA3491693	PRJEB6403	GCA_900635255.1	chromosome 1:NZ_LR134084.1/LR134084.1	Complete	ftp://ftp.ncbi.nlm.nih.gov/genomes/all/GCF/900/635/255/GCF_900635255.1_40415_D02
Staphylococcus aureus	AR462	SAMN07291555	PRJNA316321	GCA_003073775.1	chromosome:NZ_CP029086.1/CP029086.1; plasmid unnamed1:NZ_CP029085.1/CP029085.1	Complete	ftp://ftp.ncbi.nlm.nih.gov/genomes/all/GCF/003/073/775/GCF_003073775.1_ASM307377v1
Staphylococcus aureus	NCTC8317	SAMEA2771254	PRJEB6403	GCA_900635095.1	chromosome 1:NZ_LR133917.1/LR133917.1	Complete	ftp://ftp.ncbi.nlm.nih.gov/genomes/all/GCF/900/635/095/GCF_900635095.1_33763_A01
Staphylococcus aureus	ST20130943	SAMN04166545	PRJNA298761	GCA_001611385.1	chromosome:NZ_CP012974.1/CP012974.1; plasmid pST20130943:NZ_CP012975.1/CP012975.1	Complete	ftp://ftp.ncbi.nlm.nih.gov/genomes/all/GCF/001/611/385/GCF_001611385.1_ASM161138v1
Staphylococcus aureus	ST20130942	SAMN04166544	PRJNA298756	GCA_001611365.1	chromosome:NZ_CP012976.1/CP012976.1; plasmid pST20130942:NZ_CP012977.1/CP012977.1	Complete	ftp://ftp.ncbi.nlm.nih.gov/genomes/all/GCF/001/611/365/GCF_001611365.1_ASM161136v1
Staphylococcus aureus	CFSAN082783	SAMN09882580	PRJNA278886	GCA_008330585.1	chromosome:NZ_CP031886.1/CP031886.1; plasmid pMRSA_24:NZ_CP031887.1/CP031887.1	Complete	ftp://ftp.ncbi.nlm.nih.gov/genomes/all/GCF/008/330/585/GCF_008330585.1_ASM833058v1
Staphylococcus aureus	CFSAN007851	SAMN03763946	PRJNA243331	GCA_002633825.1	chromosome:NZ_CP017680.1/CP017680.1; plasmid pCFSAN007851:NZ_CP017681.1/CP017681.1	Complete	ftp://ftp.ncbi.nlm.nih.gov/genomes/all/GCF/002/633/825/GCF_002633825.1_ASM263382v1
Staphylococcus aureus	2148.N	SAMN04966148	PRJNA321119	GCA_001717665.2	chromosome:NZ_CP016856.1/CP016856.2; plasmid p2148.N:NZ_CP025481.1/CP025481.1	Complete	ftp://ftp.ncbi.nlm.nih.gov/genomes/all/GCF/001/717/665/GCF_001717665.1_ASM171766v2
Staphylococcus aureus	Lr3	SAMN11080949	PRJNA520768	GCA_005707335.1	chromosome:NZ_CP039992.1/CP039992.1	Complete	ftp://ftp.ncbi.nlm.nih.gov/genomes/all/GCF/005/707/335/GCF_005707335.1_ASM570733v1
Staphylococcus aureus	CC5	SAMN06480776	PRJNA378176	GCA_003031485.1	chromosome:NZ_CP021105.1/CP021105.1	Complete	ftp://ftp.ncbi.nlm.nih.gov/genomes/all/GCF/003/031/485/GCF_003031485.1_ASM303148v1
Staphylococcus aureus	08-02300	SAMN04939717	PRJNA321000	GCA_001656075.1	chromosome:NZ_CP015646.1/CP015646.1	Complete	ftp://ftp.ncbi.nlm.nih.gov/genomes/all/GCF/001/656/075/GCF_001656075.1_ASM165607v1
Staphylococcus aureus	RF122	SAMEA3138186	PRJNA63	GCA_000009005.1	chromosome:NC_007622.1/AJ938182.1	Complete	ftp://ftp.ncbi.nlm.nih.gov/genomes/all/GCF/000/009/005/GCF_000009005.1_ASM900v1
Staphylococcus aureus	NRS133	SAMN03255466	PRJNA231221	GCA_001018915.2	chromosome:NZ_CP026070.1/CP026070.1	Complete	ftp://ftp.ncbi.nlm.nih.gov/genomes/all/GCF/001/018/915/GCF_001018915.2_ASM101891v2
Staphylococcus aureus	13	SAMN09714411	PRJNA482667	GCA_007813675.1	chromosome:NZ_CP031265.1/CP031265.1	Complete	ftp://ftp.ncbi.nlm.nih.gov/genomes/all/GCF/007/813/675/GCF_007813675.1_ASM781367v1
Staphylococcus aureus	6850	SAMN02604264	PRJNA216988	GCA_000462955.1	chromosome:NC_022222.1/CP006706.1	Complete	ftp://ftp.ncbi.nlm.nih.gov/genomes/all/GCF/000/462/955/GCF_000462955.1_ASM46295v1
Staphylococcus aureus	JMUB1273	SAMD00134450	PRJDB7266	GCA_003573855.1	chromosome:NZ_AP018922.1/AP018922.1	Complete	ftp://ftp.ncbi.nlm.nih.gov/genomes/all/GCF/003/573/855/GCF_003573855.1_ASM357385v1
Staphylococcus aureus	BPH2819	SAMEA5099551	PRJEB29881	GCA_900620225.1	chromosome 1:NZ_LR130511.1/LR130511.1; plasmid 2:NZ_LR130512.1/LR130512.1	Complete	ftp://ftp.ncbi.nlm.nih.gov/genomes/all/GCF/900/620/225/GCF_900620225.1_BPH2819
Staphylococcus aureus	80wphwpl_v1	SAMN10458635	PRJNA506374	GCA_003855575.1	chromosome:NZ_CP034098.1/CP034098.1	Complete	ftp://ftp.ncbi.nlm.nih.gov/genomes/all/GCF/003/855/575/GCF_003855575.1_ASM385557v1
Staphylococcus aureus	K18	SAMN06702662	PRJNA376656	GCA_002850415.1	chromosome:NZ_CP020714.1/CP020714.1	Complete	ftp://ftp.ncbi.nlm.nih.gov/genomes/all/GCF/002/850/415/GCF_002850415.1_ASM285041v1
Staphylococcus aureus	FORC_061	SAMN07372047	PRJNA395147	GCA_003347055.1	chromosome:NZ_CP022607.1/CP022607.1; plasmid pFORC61_2:NZ_CP022608.1/CP022608.1	Complete	ftp://ftp.ncbi.nlm.nih.gov/genomes/all/GCF/003/347/055/GCF_003347055.1_ASM334705v1
Staphylococcus aureus	45	SAMN07340893	PRJNA393749	GCA_003354865.1	chromosome:NZ_CP022718.1/CP022718.1; plasmid pPS00086.1A.1:NZ_CP022719.1/CP022719.1	Complete	ftp://ftp.ncbi.nlm.nih.gov/genomes/all/GCF/003/354/865/GCF_003354865.1_ASM335486v1
Staphylococcus aureus	135	SAMN07340894	PRJNA393749	GCA_003354925.1	chromosome:NZ_CP022720.1/CP022720.1; plasmid pPS00087.1A.1:NZ_CP022721.1/CP022721.1	Complete	ftp://ftp.ncbi.nlm.nih.gov/genomes/all/GCF/003/354/925/GCF_003354925.1_ASM335492v1
Staphylococcus aureus	24117-WT	SAMEA104667425	PRJEB25360	GCA_900323905.1	chromosome I:NZ_LT996891.1/LT996891.1	Complete	ftp://ftp.ncbi.nlm.nih.gov/genomes/all/GCF/900/323/905/GCF_900323905.1_24117-WT
Staphylococcus aureus	24117-SCV	SAMEA104667426	PRJEB25360	GCA_900324065.1	chromosome I:NZ_LT996890.1/LT996890.1	Complete	ftp://ftp.ncbi.nlm.nih.gov/genomes/all/GCF/900/324/065/GCF_900324065.1_24117-SCV
Staphylococcus aureus	24117-REV	SAMEA104667427	PRJEB25360	GCA_900324045.1	chromosome I:NZ_LT996889.1/LT996889.1	Complete	ftp://ftp.ncbi.nlm.nih.gov/genomes/all/GCF/900/324/045/GCF_900324045.1_24117-REV
Staphylococcus aureus	CFSAN007894	SAMN03763989	PRJNA243331	GCA_002633865.1	chromosome:NZ_CP017677.1/CP017677.1; plasmid pCFSAN007894:NZ_CP017678.1/CP017678.1	Complete	ftp://ftp.ncbi.nlm.nih.gov/genomes/all/GCF/002/633/865/GCF_002633865.1_ASM263386v1
Staphylococcus aureus	1549-REV	SAMEA104667424	PRJEB25360	GCA_900323955.1	chromosome I:NZ_LT992436.1/LT992436.1	Complete	ftp://ftp.ncbi.nlm.nih.gov/genomes/all/GCF/900/323/955/GCF_900323955.1_1549-REV
Staphylococcus aureus	1549-SCV	SAMEA104667423	PRJEB25360	GCA_900323965.1	chromosome I:NZ_LT992435.1/LT992435.1	Complete	ftp://ftp.ncbi.nlm.nih.gov/genomes/all/GCF/900/323/965/GCF_900323965.1_1549-SCV
Staphylococcus aureus	1549-WT	SAMEA104667422	PRJEB25360	GCA_900323925.1	chromosome I:NZ_LT992434.1/LT992434.1	Complete	ftp://ftp.ncbi.nlm.nih.gov/genomes/all/GCF/900/323/925/GCF_900323925.1_1549-WT
Staphylococcus aureus	ECT-R 2	SAMEA2271964	PRJEA52833	GCA_000253135.1	chromosome:NC_017343.1/FR714927.1; plasmid pLUH01:NC_017346.1/FR714928.1; plasmid pLUH02:NC_017344.1/FR714929.1	Complete	ftp://ftp.ncbi.nlm.nih.gov/genomes/all/GCF/000/253/135/GCF_000253135.1_ASM25313v1
Staphylococcus aureus	K17	SAMN06702660	PRJNA376656	GCA_002850395.1	chromosome:NZ_CP020713.1/CP020713.1	Complete	ftp://ftp.ncbi.nlm.nih.gov/genomes/all/GCF/002/850/395/GCF_002850395.1_ASM285039v1
Staphylococcus aureus	JP080	SAMD00064326	PRJDB5203	GCA_003609855.1	chromosome:NZ_AP017922.1/AP017922.1; plasmid pJP080:NZ_AP017923.1/AP017923.1	Complete	ftp://ftp.ncbi.nlm.nih.gov/genomes/all/GCF/003/609/855/GCF_003609855.1_ASM360985v1
Staphylococcus aureus	SA40	SAMN02603110	PRJNA167373	GCA_000470865.1	chromosome:NC_022443.1/CP003604.1	Complete	ftp://ftp.ncbi.nlm.nih.gov/genomes/all/GCF/000/470/865/GCF_000470865.1_ASM47086v1
Staphylococcus aureus	CFSAN007894	SAMN03763989	PRJNA541975	GCA_009650155.1	chromosome:NZ_CP045866.1/CP045866.1; plasmid pCFSAN007894:NZ_CP045867.1/CP045867.1	Complete	ftp://ftp.ncbi.nlm.nih.gov/genomes/all/GCF/009/650/155/GCF_009650155.1_ASM965015v1
Staphylococcus aureus	ST20130938	SAMN04166246	PRJNA298722	GCA_001611405.1	chromosome:NZ_CP012972.1/CP012972.1; plasmid pST20130938:NZ_CP012973.1/CP012973.1	Complete	ftp://ftp.ncbi.nlm.nih.gov/genomes/all/GCF/001/611/405/GCF_001611405.1_ASM161140v1
Staphylococcus aureus	ST20130939	SAMN04166389	PRJNA298748	GCA_001611425.1	chromosome:NZ_CP012970.1/CP012970.1; plasmid pST20130939:NZ_CP012971.1/CP012971.1	Complete	ftp://ftp.ncbi.nlm.nih.gov/genomes/all/GCF/001/611/425/GCF_001611425.1_ASM161142v1
Staphylococcus aureus	RKI4	SAMN03699895	PRJNA284222	GCA_001027045.1	chromosome:NZ_CP011528.1/CP011528.1; plasmid unnamed:NZ_CP011529.1/CP011529.1	Complete	ftp://ftp.ncbi.nlm.nih.gov/genomes/all/GCF/001/027/045/GCF_001027045.1_ASM102704v1
Staphylococcus aureus	BPH2760	SAMEA5099550	PRJEB29881	GCA_900620215.1	chromosome 1:NZ_LR130509.1/LR130509.1; plasmid 2:NZ_LR130510.1/LR130510.1	Complete	ftp://ftp.ncbi.nlm.nih.gov/genomes/all/GCF/900/620/215/GCF_900620215.1_BPH2760
Staphylococcus aureus	293G	SAMN06251153	PRJNA362943	GCA_002089035.2	chromosome:NZ_CP019591.2/CP019591.2	Complete	ftp://ftp.ncbi.nlm.nih.gov/genomes/all/GCF/002/089/035/GCF_002089035.2_ASM208903v2
Staphylococcus aureus	CFSAN018750	SAMN08663447	PRJNA243331	GCA_003030225.1	chromosome:NZ_CP028189.1/CP028189.1	Complete	ftp://ftp.ncbi.nlm.nih.gov/genomes/all/GCF/003/030/225/GCF_003030225.1_ASM303022v1
Staphylococcus aureus	FORC_026	SAMN04243988	PRJNA301211	GCA_001879545.1	chromosome:NZ_CP013132.1/CP013132.1	Complete	ftp://ftp.ncbi.nlm.nih.gov/genomes/all/GCF/001/879/545/GCF_001879545.1_ASM187954v1
Staphylococcus aureus	K5	SAMN06689951	PRJNA376656	GCA_002952015.1	chromosome:NZ_CP020656.1/CP020656.1	Complete	ftp://ftp.ncbi.nlm.nih.gov/genomes/all/GCF/002/952/015/GCF_002952015.1_ASM295201v1
Staphylococcus aureus	NCTC9752	SAMEA3518003	PRJEB6403	GCA_900474665.1	chromosome 1:NZ_LS483310.1/LS483310.1	Complete	ftp://ftp.ncbi.nlm.nih.gov/genomes/all/GCF/900/474/665/GCF_900474665.1_41236_D02
Staphylococcus aureus	80wphwpl	SAMN08663763	PRJNA437499	GCA_003944865.1	chromosome:NZ_CP034349.1/CP034349.1	Complete	ftp://ftp.ncbi.nlm.nih.gov/genomes/all/GCF/003/944/865/GCF_003944865.1_ASM394486v1
Staphylococcus aureus	MS4	SAMN03145755	PRJNA263760	GCA_001456215.1	chromosome:NZ_CP009828.1/CP009828.1	Complete	ftp://ftp.ncbi.nlm.nih.gov/genomes/all/GCF/001/456/215/GCF_001456215.1_ASM145621v1
Staphylococcus aureus	FORC59	SAMN06578843	PRJNA379058	GCA_003010875.1	chromosome:NZ_CP020354.1/CP020354.1; plasmid pFORC59:NZ_CP020355.1/CP020355.1	Complete	ftp://ftp.ncbi.nlm.nih.gov/genomes/all/GCF/003/010/875/GCF_003010875.1_ASM301087v1
Staphylococcus aureus	NCTC7485	SAMEA3500267	PRJEB6403	GCA_900474535.1	chromosome 1:NZ_LS483300.1/LS483300.1	Complete	ftp://ftp.ncbi.nlm.nih.gov/genomes/all/GCF/900/474/535/GCF_900474535.1_40853_C01
Staphylococcus aureus	FDAARGOS_6	SAMN03255445	PRJNA231221	GCA_001018655.2	chromosome:NZ_CP026962.1/CP026962.1; plasmid unnamed1:NZ_CP026963.1/CP026963.1	Complete	ftp://ftp.ncbi.nlm.nih.gov/genomes/all/GCF/001/018/655/GCF_001018655.2_ASM101865v2
Staphylococcus aureus	NRS137	SAMN03255451	PRJNA231221	GCA_001018735.2	chromosome:NZ_CP026080.1/CP026080.1; plasmid unnamed:NZ_CP026081.1/CP026081.1	Complete	ftp://ftp.ncbi.nlm.nih.gov/genomes/all/GCF/001/018/735/GCF_001018735.2_ASM101873v2
Staphylococcus aureus	NRS146	SAMN03255463	PRJNA231221	GCA_001019415.2	chromosome:NZ_CP026068.1/CP026068.1	Complete	ftp://ftp.ncbi.nlm.nih.gov/genomes/all/GCF/001/019/415/GCF_001019415.2_ASM101941v2
Staphylococcus aureus	NRS107	SAMN03255446	PRJNA231221	GCA_001019275.2	chromosome:NZ_CP026077.1/CP026077.1; plasmid unnamed:NZ_CP026078.1/CP026078.1	Complete	ftp://ftp.ncbi.nlm.nih.gov/genomes/all/GCF/001/019/275/GCF_001019275.2_ASM101927v2
Staphylococcus aureus	O331	SAMN11229814	PRJNA528514	GCA_004772055.1	chromosome:NZ_CP038269.1/CP038269.1	Complete	ftp://ftp.ncbi.nlm.nih.gov/genomes/all/GCF/004/772/055/GCF_004772055.1_ASM477205v1
Staphylococcus aureus	VC40	SAMN02603393	PRJNA66591	GCA_000245495.1	chromosome:NC_016912.1/CP003033.1	Complete	ftp://ftp.ncbi.nlm.nih.gov/genomes/all/GCF/000/245/495/GCF_000245495.1_ASM24549v1
Staphylococcus aureus	AR_0222	SAMN04901612	PRJNA316321	GCA_003203655.1	chromosome:NZ_CP029671.1/CP029671.1; plasmid unnamed1:NZ_CP029670.1/CP029670.1	Complete	ftp://ftp.ncbi.nlm.nih.gov/genomes/all/GCF/003/203/655/GCF_003203655.1_ASM320365v1
Staphylococcus aureus	ST20130940	SAMN04166494	PRJNA298753	GCA_001611325.1	chromosome:NZ_CP012979.1/CP012979.1; plasmid pST20130940:NZ_CP012980.1/CP012980.1	Complete	ftp://ftp.ncbi.nlm.nih.gov/genomes/all/GCF/001/611/325/GCF_001611325.1_ASM161132v1
Staphylococcus aureus	ST20130941	SAMN04166543	PRJNA298754	GCA_001611345.1	chromosome:NZ_CP012978.1/CP012978.1	Complete	ftp://ftp.ncbi.nlm.nih.gov/genomes/all/GCF/001/611/345/GCF_001611345.1_ASM161134v1
Staphylococcus aureus	CFSAN007835	SAMN03763930	PRJNA243331	GCA_002633765.1	chromosome:NZ_CP017685.1/CP017685.1	Complete	ftp://ftp.ncbi.nlm.nih.gov/genomes/all/GCF/002/633/765/GCF_002633765.1_ASM263376v1
Staphylococcus aureus	MCRF184	SAMN02953006	PRJNA39571	GCA_001594205.1	chromosome:NZ_CP014791.1/CP014791.1	Complete	ftp://ftp.ncbi.nlm.nih.gov/genomes/all/GCF/001/594/205/GCF_001594205.1_ASM159420v1
Staphylococcus aureus	XN108	SAMN02693431	PRJNA239544	GCA_000709475.1	chromosome:CP007447.1	Complete	ftp://ftp.ncbi.nlm.nih.gov/genomes/all/GCF/000/709/475/GCF_000709475.1_ASM70947v1
Enterococcus faecalis	B594	SAMN00808929	PRJNA88231	GCA_000391485.2	chromosome:NZ_CP041738.1/CP041738.1; plasmid p1:NZ_CP041739.1/CP041739.1; plasmid p2:NZ_CP041740.1/CP041740.1	Complete	ftp://ftp.ncbi.nlm.nih.gov/genomes/all/GCF/000/391/485/GCF_000391485.2_ASM39148v2
Enterococcus faecalis	VE14089	SAMN11397621	PRJNA532354	GCA_006494835.1	chromosome:NZ_CP039296.1/CP039296.1	Complete	ftp://ftp.ncbi.nlm.nih.gov/genomes/all/GCF/006/494/835/GCF_006494835.1_ASM649483v1
Enterococcus faecalis	VE18379	SAMN11415942	PRJNA532354	GCA_006494855.1	chromosome:NZ_CP039548.1/CP039548.1	Complete	ftp://ftp.ncbi.nlm.nih.gov/genomes/all/GCF/006/494/855/GCF_006494855.1_ASM649485v1
Enterococcus faecalis	V583	SAMN02603978	PRJNA70	GCA_000007785.1	chromosome:NC_004668.1/AE016830.1; plasmid pTEF1:NC_004669.1/AE016833.1; plasmid pTEF2:NC_004671.1/AE016831.1; plasmid pTEF3:NC_004670.1/AE016832.1	Complete	ftp://ftp.ncbi.nlm.nih.gov/genomes/all/GCF/000/007/785/GCF_000007785.1_ASM778v1
Enterococcus faecalis	VE18395	SAMN11416928	PRJNA532354	GCA_006494875.1	chromosome:NZ_CP039549.1/CP039549.1	Complete	ftp://ftp.ncbi.nlm.nih.gov/genomes/all/GCF/006/494/875/GCF_006494875.1_ASM649487v1
Enterococcus faecalis	H25	SAMN07572761	PRJNA400682	GCA_002289045.2	chromosome:NZ_CP029612.1/CP029612.1	Complete	ftp://ftp.ncbi.nlm.nih.gov/genomes/all/GCF/002/289/045/GCF_002289045.2_ASM228904v2
Enterococcus faecalis	CLB21560	SAMN06270347	PRJNA368724	GCA_001989555.1	chromosome:NZ_CP019512.1/CP019512.1; plasmid pA:NZ_CP019513.1/CP019513.1; plasmid pB:NZ_CP019514.1/CP019514.1	Complete	ftp://ftp.ncbi.nlm.nih.gov/genomes/all/GCF/001/989/555/GCF_001989555.1_ASM198955v1
Enterococcus faecalis	BFFF11	SAMN13220412	PRJNA587873	GCA_009685155.1	chromosome:CP045918.1	Complete	-
Enterococcus faecalis	TY1	SAMN09640605	PRJNA480550	GCA_003345275.1	chromosome:NZ_CP031027.1/CP031027.1; plasmid pDEF-1:NZ_CP031028.1/CP031028.1; plasmid pDEF-2:NZ_CP031029.1/CP031029.1	Complete	ftp://ftp.ncbi.nlm.nih.gov/genomes/all/GCF/003/345/275/GCF_003345275.1_ASM334527v1
Enterococcus faecalis	KB1	SAMN04621616	PRJNA317592	GCA_001689055.2	chromosome:NZ_CP015410.2/CP015410.2	Complete	ftp://ftp.ncbi.nlm.nih.gov/genomes/all/GCF/001/689/055/GCF_001689055.2_ASM168905v2
Enterococcus faecalis	CVM N48037F	SAMN08689725	PRJNA292669	GCA_004332015.1	chromosome:NZ_CP028720.1/CP028720.1; plasmid pN48037F-1:NZ_CP028721.1/CP028721.1; plasmid pN48037F-2:NZ_CP028722.1/CP028722.1; plasmid pN48037F-3:NZ_CP028723.1/CP028723.1	Complete	ftp://ftp.ncbi.nlm.nih.gov/genomes/all/GCF/004/332/015/GCF_004332015.1_ASM433201v1
Enterococcus faecalis	62	SAMN02603509	PRJNA61185	GCA_000211255.2	chromosome:CP002491.1; Unknown:CP002495.1; plasmid EF62pA:CP002492.1; plasmid EF62pB:CP002493.1; plasmid EF62pC:CP002494.1	Complete	ftp://ftp.ncbi.nlm.nih.gov/genomes/all/GCF/000/211/255/GCF_000211255.2_ASM21125v2
Enterococcus faecalis	D32	SAMN02603765	PRJNA169860	GCA_000281195.1	chromosome:NC_018221.1/CP003726.1; plasmid EFD32pA:NC_018222.1/CP003727.1; plasmid EFD32pB:NC_018223.1/CP003728.1	Complete	ftp://ftp.ncbi.nlm.nih.gov/genomes/all/GCF/000/281/195/GCF_000281195.1_ASM28119v1
Enterococcus faecalis	FDAARGOS_528	SAMN10163222	PRJNA231221	GCA_003812665.1	chromosome:NZ_CP033787.1/CP033787.1	Complete	ftp://ftp.ncbi.nlm.nih.gov/genomes/all/GCF/003/812/665/GCF_003812665.1_ASM381266v1
Enterococcus faecalis	DENG1	SAMN03081447	PRJNA187445	GCA_000550745.1	chromosome:NZ_CP004081.1/CP004081.1	Complete	ftp://ftp.ncbi.nlm.nih.gov/genomes/all/GCF/000/550/745/GCF_000550745.1_ASM55074v1
Enterococcus faecalis	R712	SAMN10962800	PRJNA523028	GCA_009662495.1	chromosome:NZ_CP036249.1/CP036249.1; plasmid pR712_01:NZ_CP036247.1/CP036247.1; plasmid pR712_02:NZ_CP036248.1/CP036248.1	Complete	ftp://ftp.ncbi.nlm.nih.gov/genomes/all/GCF/009/662/495/GCF_009662495.1_ASM966249v1
Enterococcus faecalis	ATCC 29212	SAMN02870637	PRJNA244550	GCA_000742975.1	chromosome:NZ_CP008816.1/CP008816.1; plasmid 1:NZ_CP008815.1/CP008815.1; plasmid 2:NZ_CP008814.1/CP008814.1	Complete	ftp://ftp.ncbi.nlm.nih.gov/genomes/all/GCF/000/742/975/GCF_000742975.1_ASM74297v1
Enterococcus faecalis	FC	SAMN08803040	PRJNA445927	GCA_005158025.1	chromosome:NZ_CP028835.1/CP028835.1; plasmid unnamed1:NZ_CP028836.1/CP028836.1; plasmid unnamed2:NZ_CP028837.1/CP028837.1; plasmid unnamed3:NZ_CP028838.1/CP028838.1; plasmid unnamed4:NZ_CP028839.1/CP028839.1; plasmid unnamed5:NZ_CP028840.1/CP028840.1	Complete	ftp://ftp.ncbi.nlm.nih.gov/genomes/all/GCF/005/158/025/GCF_005158025.1_ASM515802v1
Enterococcus faecalis	JY32	SAMN12990710	PRJNA576338	GCA_010103655.1	chromosome:CP045045.1	Complete	ftp://ftp.ncbi.nlm.nih.gov/genomes/all/GCF/010/103/655/GCF_010103655.1_ASM1010365v1
Enterococcus faecalis	FDAARGOS_324	SAMN06173337	PRJNA231221	GCA_003030425.1	chromosome:NZ_CP028285.1/CP028285.1; plasmid unnamed1:NZ_CP028286.1/CP028286.1; plasmid unnamed2:NZ_CP028284.1/CP028284.1; plasmid unnamed3:NZ_CP028283.1/CP028283.1	Complete	ftp://ftp.ncbi.nlm.nih.gov/genomes/all/GCF/003/030/425/GCF_003030425.1_ASM303042v1
Enterococcus faecalis	KUB3006	SAMD00113788	PRJDB6823	GCA_003966385.1	chromosome:NZ_AP018538.1/AP018538.1; plasmid pKUB3006-1:NZ_AP018539.1/AP018539.1; plasmid pKUB3006-2:NZ_AP018540.1/AP018540.1; plasmid pKUB3006-3:NZ_AP018541.1/AP018541.1	Complete	ftp://ftp.ncbi.nlm.nih.gov/genomes/all/GCF/003/966/385/GCF_003966385.1_ASM396638v1
Enterococcus faecalis	KUB3007	SAMD00113789	PRJDB6823	GCA_003966405.1	chromosome:NZ_AP018543.1/AP018543.1; plasmid pKUB3007-1:NZ_AP018544.1/AP018544.1; plasmid pKUB3007-2:NZ_AP018545.1/AP018545.1; plasmid pKUB3007-3:NZ_AP018546.1/AP018546.1; plasmid pKUB3007-4:NZ_AP018547.1/AP018547.1	Complete	ftp://ftp.ncbi.nlm.nih.gov/genomes/all/GCF/003/966/405/GCF_003966405.1_ASM396640v1
Enterococcus faecalis	HA-1	SAMN11959349	PRJNA546453	GCA_006349345.1	chromosome:NZ_CP040898.1/CP040898.1; plasmid punnamed:NZ_CP040897.1/CP040897.1	Complete	ftp://ftp.ncbi.nlm.nih.gov/genomes/all/GCF/006/349/345/GCF_006349345.1_ASM634934v1
Enterococcus faecalis	sorialis	SAMN04859054	PRJNA318633	GCA_002163735.1	chromosome:NZ_CP015883.1/CP015883.1; plasmid Efsorialis-p1:NZ_CP015884.1/CP015884.1; plasmid Efsorialis-p2:NZ_CP015885.1/CP015885.1	Complete	ftp://ftp.ncbi.nlm.nih.gov/genomes/all/GCF/002/163/735/GCF_002163735.1_ASM216373v1
Enterococcus faecalis	NCTC8732	SAMEA3614265	PRJEB6403	GCA_901553725.1	chromosome 1:NZ_LR594051.1/LR594051.1	Complete	ftp://ftp.ncbi.nlm.nih.gov/genomes/all/GCF/901/553/725/GCF_901553725.1_42197_D01
Enterococcus faecalis	FDAARGOS_338	SAMN06173351	PRJNA231221	GCA_002208945.2	chromosome:NZ_CP022059.1/CP022059.2	Complete	ftp://ftp.ncbi.nlm.nih.gov/genomes/all/GCF/002/208/945/GCF_002208945.1_ASM220894v2
Enterococcus faecalis	L15	SAMN07352899	PRJNA352597	GCA_009498155.1	chromosome:NZ_CP042213.1/CP042213.1; plasmid pL15:NZ_CP042214.1/CP042214.1; plasmid pL15-A:NZ_CP042215.1/CP042215.1	Complete	ftp://ftp.ncbi.nlm.nih.gov/genomes/all/GCF/009/498/155/GCF_009498155.1_ASM949815v1
Enterococcus faecalis	FDAARGOS_611	SAMN10346775	PRJNA231221	GCA_006364815.1	chromosome:NZ_CP041012.1/CP041012.1	Complete	ftp://ftp.ncbi.nlm.nih.gov/genomes/all/GCF/006/364/815/GCF_006364815.1_ASM636481v1
Enterococcus faecalis	C25	SAMN09428129	PRJNA476188	GCA_005979285.1	chromosome:NZ_CP030042.1/CP030042.1; plasmid pC25-1:NZ_CP030043.1/CP030043.1; plasmid pC25-2:NZ_CP030044.1/CP030044.1	Complete	ftp://ftp.ncbi.nlm.nih.gov/genomes/all/GCF/005/979/285/GCF_005979285.1_ASM597928v1
Enterococcus faecalis	C54	SAMN09428130	PRJNA476189	GCA_005979305.1	chromosome:NZ_CP030045.1/CP030045.1; plasmid pC54:NZ_CP030046.1/CP030046.1	Complete	ftp://ftp.ncbi.nlm.nih.gov/genomes/all/GCF/005/979/305/GCF_005979305.1_ASM597930v1
Enterococcus faecalis	Symbioflor 1	SAMEA2272087	PRJEB648	GCA_000317915.1	chromosome:NC_019770.1/HF558530.1	Complete	ftp://ftp.ncbi.nlm.nih.gov/genomes/all/GCF/000/317/915/GCF_000317915.1_ASM31791v1
Enterococcus faecalis	MGYG-HGUT-01694	SAMEA5851198	PRJEB33885	GCA_902379005.1	chromosome 1:NZ_LR698844.1/LR698844.1	Complete	ftp://ftp.ncbi.nlm.nih.gov/genomes/all/GCF/902/379/005/GCF_902379005.1_MGYG-HGUT-01694
Enterococcus faecalis	L8	SAMN12272102	PRJNA352597	GCA_009498175.1	chromosome:NZ_CP042216.1/CP042216.1; plasmid pL8:NZ_CP042217.1/CP042217.1	Complete	ftp://ftp.ncbi.nlm.nih.gov/genomes/all/GCF/009/498/175/GCF_009498175.1_ASM949817v1
Enterococcus faecalis	LD33	SAMN04585513	PRJNA316564	GCA_001598635.1	chromosome:NZ_CP014949.1/CP014949.1	Complete	ftp://ftp.ncbi.nlm.nih.gov/genomes/all/GCF/001/598/635/GCF_001598635.1_ASM159863v1
Enterococcus faecalis	DM01	SAMN12168219	PRJNA551907	GCA_006766145.1	chromosome:NZ_CP041344.1/CP041344.1	Complete	ftp://ftp.ncbi.nlm.nih.gov/genomes/all/GCF/006/766/145/GCF_006766145.1_ASM676614v1
Enterococcus faecalis	CVM N60443F	SAMN08689724	PRJNA292669	GCA_004332035.1	chromosome:NZ_CP028724.1/CP028724.1; plasmid pN60443F-1:NZ_CP028726.1/CP028726.1; plasmid pN60443F-2:NZ_CP028725.1/CP028725.1	Complete	ftp://ftp.ncbi.nlm.nih.gov/genomes/all/GCF/004/332/035/GCF_004332035.1_ASM433203v1
Enterococcus faecalis	OG1RF	SAMN02603002	PRJNA20843	GCA_000172575.2	chromosome:NC_017316.1/CP002621.1	Complete	ftp://ftp.ncbi.nlm.nih.gov/genomes/all/GCF/000/172/575/GCF_000172575.2_ASM17257v2
Enterococcus faecalis	NCTC8745	SAMEA1046663	PRJEB6403	GCA_900636775.1	chromosome 1:NZ_LR134312.1/LR134312.1	Complete	ftp://ftp.ncbi.nlm.nih.gov/genomes/all/GCF/900/636/775/GCF_900636775.1_44087_G01
Enterococcus faecalis	ARO1/DG	SAMN07371835	PRJNA395129	GCA_002814115.1	chromosome:NZ_CP022488.1/CP022488.1; plasmid pARO1.1:NZ_CP022484.1/CP022484.1; plasmid pARO1.2:NZ_CP022485.1/CP022485.1; plasmid pARO1.3:NZ_CP022486.1/CP022486.1; plasmid pARO1.4:NZ_CP022487.1/CP022487.1	Complete	ftp://ftp.ncbi.nlm.nih.gov/genomes/all/GCF/002/814/115/GCF_002814115.1_ASM281411v1
Enterococcus faecalis	W11	SAMD00056606	PRJDB5023	GCA_002355755.1	chromosome:NZ_AP017623.1/AP017623.1	Complete	ftp://ftp.ncbi.nlm.nih.gov/genomes/all/GCF/002/355/755/GCF_002355755.1_ASM235575v1
Enterococcus faecalis	SGAir0397	SAMN11388367	PRJNA388547	GCA_005484525.1	chromosome:NZ_CP039434.1/CP039434.1	Complete	ftp://ftp.ncbi.nlm.nih.gov/genomes/all/GCF/005/484/525/GCF_005484525.1_ASM548452v1
Enterococcus faecalis	L12	SAMN06042544	PRJNA352597	GCA_001886675.1	chromosome:NZ_CP018102.1/CP018102.1	Complete	ftp://ftp.ncbi.nlm.nih.gov/genomes/all/GCF/001/886/675/GCF_001886675.1_ASM188667v1
Enterococcus faecium	ISMMS_VRE_1	SAMN03988632	PRJNA292786	GCA_001720945.1	chromosome:NZ_CP012430.1/CP012430.1; plasmid ISMMS_VRE_p1:NZ_CP012432.1/CP012432.1; plasmid ISMMS_VRE_p2:NZ_CP012431.1/CP012431.1; plasmid ISMMS_VRE_p3:NZ_CP012435.1/CP012435.1; plasmid ISMMS_VRE_p4:NZ_CP012434.1/CP012434.1; plasmid ISMMS_VRE_p5:NZ_CP012433.1/CP012433.1	Complete	ftp://ftp.ncbi.nlm.nih.gov/genomes/all/GCF/001/720/945/GCF_001720945.1_ASM172094v1
Enterococcus faecium	VRE	SAMN13283502	PRJNA589567	GCA_009697285.1	chromosome:NZ_CP046077.1/CP046077.1; plasmid p1_03A17012:NZ_CP046079.1/CP046079.1; plasmid p2_03A17012:NZ_CP046074.1/CP046074.1; plasmid p3_03A17012:NZ_CP046075.1/CP046075.1; plasmid p4_03A17012:NZ_CP046078.1/CP046078.1; plasmid p5_03A17012:NZ_CP046076.1/CP046076.1	Complete	ftp://ftp.ncbi.nlm.nih.gov/genomes/all/GCF/009/697/285/GCF_009697285.1_ASM969728v1
Enterococcus faecium	E8202	SAMEA4885631	PRJEB28495	GCA_900639535.1	chromosome 1:NZ_LR135344.1/LR135344.1; plasmid 2:NZ_LR135345.1/LR135345.1; plasmid 3:NZ_LR135346.1/LR135346.1; plasmid 4:NZ_LR135347.1/LR135347.1; plasmid 5:NZ_LR135348.1/LR135348.1; plasmid 6:NZ_LR135349.1/LR135349.1; plasmid 7:NZ_LR135350.1/LR135350.1	Complete	ftp://ftp.ncbi.nlm.nih.gov/genomes/all/GCF/900/639/535/GCF_900639535.1_E8202_hybrid_assembly
Enterococcus faecium	2014-VREF-41	SAMN06186500	PRJNA358851	GCA_002007625.1	chromosome:NZ_CP019208.1/CP019208.1; plasmid unnamed1:NZ_CP019209.1/CP019209.1; plasmid unnamed2:NZ_CP019210.1/CP019210.1; plasmid unnamed3:NZ_CP019211.1/CP019211.1; plasmid unnamed4:NZ_CP019212.1/CP019212.1	Complete	ftp://ftp.ncbi.nlm.nih.gov/genomes/all/GCF/002/007/625/GCF_002007625.1_ASM200762v1
Enterococcus faecium	E8414	SAMEA4885787	PRJEB28495	GCA_900639715.1	chromosome 1:NZ_LR135488.1/LR135488.1; plasmid 2:NZ_LR135489.1/LR135489.1; plasmid 3:NZ_LR135490.1/LR135490.1; plasmid 4:NZ_LR135491.1/LR135491.1; plasmid 5:NZ_LR135492.1/LR135492.1; plasmid 6:NZ_LR135493.1/LR135493.1; plasmid 7:NZ_LR135494.1/LR135494.1; plasmid 8:NZ_LR135495.1/LR135495.1; plasmid 9:NZ_LR135496.1/LR135496.1	Complete	ftp://ftp.ncbi.nlm.nih.gov/genomes/all/GCF/900/639/715/GCF_900639715.1_E8414_hybrid_assembly
Enterococcus faecium	AUS0085	SAMN02604219	PRJNA193299	GCA_000444405.1	chromosome:NC_021994.1/CP006620.1; plasmid p1:NC_021987.1/CP006621.1; plasmid p2:NC_021995.1/CP006622.1; plasmid p3:NC_021988.1/CP006623.1; plasmid p4:NC_021989.1/CP006624.1; plasmid p5:NC_021996.1/CP006625.1; plasmid p6:NC_021990.1/CP006626.1	Complete	ftp://ftp.ncbi.nlm.nih.gov/genomes/all/GCF/000/444/405/GCF_000444405.1_ASM44440v1
Enterococcus faecium	E7240	SAMEA4885079	PRJEB28495	GCA_900639485.1	chromosome 1:NZ_LR135307.1/LR135307.1; plasmid 2:NZ_LR135308.1/LR135308.1; plasmid 3:NZ_LR135309.1/LR135309.1; plasmid 4:NZ_LR135310.1/LR135310.1; plasmid 5:NZ_LR135311.1/LR135311.1; plasmid 6:NZ_LR135312.1/LR135312.1; plasmid 7:NZ_LR135313.1/LR135313.1; plasmid 8:NZ_LR135314.1/LR135314.1; plasmid 9:NZ_LR135315.1/LR135315.1; plasmid 10:NZ_LR135316.1/LR135316.1	Complete	ftp://ftp.ncbi.nlm.nih.gov/genomes/all/GCF/900/639/485/GCF_900639485.1_E7240_hybrid_assembly
Enterococcus faecium	2014-VREF-268	SAMN06472830	PRJNA358851	GCA_002025045.1	chromosome:NZ_CP019992.1/CP019992.1; plasmid p268-1:NZ_CP019993.1/CP019993.1; plasmid p268-2:NZ_CP019994.1/CP019994.1; plasmid p268-3:NZ_CP019995.1/CP019995.1	Complete	ftp://ftp.ncbi.nlm.nih.gov/genomes/all/GCF/002/025/045/GCF_002025045.1_ASM202504v1
Enterococcus faecium	6E6	SAMN04418075	PRJNA308959	GCA_001518735.1	chromosome:NZ_CP013994.1/CP013994.1; plasmid unnamed1:NZ_CP013995.1/CP013995.1; plasmid unnamed2:NZ_CP013996.1/CP013996.1	Complete	ftp://ftp.ncbi.nlm.nih.gov/genomes/all/GCF/001/518/735/GCF_001518735.1_ASM151873v1
Enterococcus faecium	Ef_DMG1500501	SAMEA4357170	PRJEB13012	GCA_900094185.1	chromosome 1:NZ_LT603678.1/LT603678.1; plasmid 2:NZ_LT603679.1/LT603679.1; plasmid 3:NZ_LT603680.1/LT603680.1; plasmid 4:NZ_LT603681.1/LT603681.1; plasmid 5:NZ_LT603682.1/LT603682.1	Complete	ftp://ftp.ncbi.nlm.nih.gov/genomes/all/GCF/900/094/185/GCF_900094185.1_Ef_DMG1500501
Enterococcus faecium	VRE001	SAMN06018903	PRJNA353653	GCA_001895905.1	chromosome:NZ_CP018071.1/CP018071.1; plasmid unnamed1:NZ_CP018070.1/CP018070.1; plasmid unnamed2:NZ_CP018072.1/CP018072.1; plasmid unnamed3:NZ_CP018073.1/CP018073.1	Complete	ftp://ftp.ncbi.nlm.nih.gov/genomes/all/GCF/001/895/905/GCF_001895905.1_ASM189590v1
Enterococcus faecium	E1	SAMN06019998	PRJNA353757	GCA_001886635.1	chromosome:NZ_CP018065.1/CP018065.1; plasmid pE1_13:NZ_CP018068.1/CP018068.1; plasmid pE1_230:NZ_CP018066.1/CP018066.1; plasmid pE1_29:NZ_CP018067.1/CP018067.1; plasmid pE1_3:NZ_CP018069.1/CP018069.1	Complete	ftp://ftp.ncbi.nlm.nih.gov/genomes/all/GCF/001/886/635/GCF_001886635.1_ASM188663v1
Enterococcus faecium	E7429	SAMEA4885211	PRJEB28495	GCA_900639465.1	chromosome 1:NZ_LR135297.1/LR135297.1; plasmid 2:NZ_LR135298.1/LR135298.1; plasmid 3:NZ_LR135299.1/LR135299.1; plasmid 4:NZ_LR135300.1/LR135300.1; plasmid 5:NZ_LR135301.1/LR135301.1; plasmid 6:NZ_LR135302.1/LR135302.1; plasmid 7:NZ_LR135303.1/LR135303.1; plasmid 8:NZ_LR135304.1/LR135304.1; plasmid 9:NZ_LR135305.1/LR135305.1; plasmid 10:NZ_LR135306.1/LR135306.1	Complete	ftp://ftp.ncbi.nlm.nih.gov/genomes/all/GCF/900/639/465/GCF_900639465.1_E7429_hybrid_assembly
Enterococcus faecium	E7933	SAMEA4885473	PRJEB28495	GCA_900639545.1	chromosome 1:NZ_LR135384.1/LR135384.1; plasmid 2:NZ_LR135385.1/LR135385.1; plasmid 3:NZ_LR135386.1/LR135386.1; plasmid 4:NZ_LR135387.1/LR135387.1; plasmid 5:NZ_LR135388.1/LR135388.1; plasmid 6:NZ_LR135389.1/LR135389.1; plasmid 7:NZ_LR135390.1/LR135390.1; plasmid 8:NZ_LR135391.1/LR135391.1; plasmid 9:NZ_LR135392.1/LR135392.1; plasmid 10:NZ_LR135393.1/LR135393.1	Complete	ftp://ftp.ncbi.nlm.nih.gov/genomes/all/GCF/900/639/545/GCF_900639545.1_E7933_hybrid_assembly
Enterococcus faecium	E8328	SAMEA4885722	PRJEB28495	GCA_900639615.1	chromosome 1:NZ_LR135414.1/LR135414.1; plasmid 2:NZ_LR135415.1/LR135415.1; plasmid 3:NZ_LR135416.1/LR135416.1; plasmid 4:NZ_LR135417.1/LR135417.1; plasmid 5:NZ_LR135418.1/LR135418.1	Complete	ftp://ftp.ncbi.nlm.nih.gov/genomes/all/GCF/900/639/615/GCF_900639615.1_E8328_hybrid_assembly
Enterococcus faecium	E8377	SAMEA4885755	PRJEB28495	GCA_900639595.1	chromosome 1:NZ_LR135401.1/LR135401.1; plasmid 2:NZ_LR135402.1/LR135402.1; plasmid 3:NZ_LR135403.1/LR135403.1; plasmid 4:NZ_LR135404.1/LR135404.1; plasmid 5:NZ_LR135405.1/LR135405.1; plasmid 6:NZ_LR135406.1/LR135406.1; plasmid 7:NZ_LR135407.1/LR135407.1	Complete	ftp://ftp.ncbi.nlm.nih.gov/genomes/all/GCF/900/639/595/GCF_900639595.1_E8377_hybrid_assembly
Enterococcus faecium	E8284	SAMEA4885688	PRJEB28495	GCA_900639625.1	chromosome 1:NZ_LR135408.1/LR135408.1; plasmid 2:NZ_LR135409.1/LR135409.1; plasmid 3:NZ_LR135410.1/LR135410.1; plasmid 4:NZ_LR135411.1/LR135411.1; plasmid 5:NZ_LR135412.1/LR135412.1; plasmid 6:NZ_LR135413.1/LR135413.1	Complete	ftp://ftp.ncbi.nlm.nih.gov/genomes/all/GCF/900/639/625/GCF_900639625.1_E8284_hybrid_assembly
Enterococcus faecium	E6975	SAMEA4884860	PRJEB28495	GCA_900639395.1	chromosome 1:NZ_LR135278.1/LR135278.1; plasmid 2:NZ_LR135279.1/LR135279.1; plasmid 3:NZ_LR135280.1/LR135280.1; plasmid 4:NZ_LR135281.1/LR135281.1; plasmid 5:NZ_LR135282.1/LR135282.1; plasmid 6:NZ_LR135283.1/LR135283.1; plasmid 7:NZ_LR135284.1/LR135284.1; plasmid 8:NZ_LR135285.1/LR135285.1; plasmid 9:NZ_LR135286.1/LR135286.1	Complete	ftp://ftp.ncbi.nlm.nih.gov/genomes/all/GCF/900/639/395/GCF_900639395.1_E6975_hybrid_assembly
Enterococcus faecium	UAMSEF_09	SAMN10863492	PRJNA518133	GCA_005886715.1	chromosome:NZ_CP035660.1/CP035660.1; plasmid unnamed1:NZ_CP035661.1/CP035661.1; plasmid unnamed2:NZ_CP035656.1/CP035656.1; plasmid unnamed3:NZ_CP035657.1/CP035657.1; plasmid unnamed4:NZ_CP035658.1/CP035658.1; plasmid unnamed5:NZ_CP035659.1/CP035659.1	Complete	ftp://ftp.ncbi.nlm.nih.gov/genomes/all/GCF/005/886/715/GCF_005886715.1_ASM588671v1
Enterococcus faecium	UAMSEF_20	SAMN10863493	PRJNA518133	GCA_005886735.1	chromosome:NZ_CP035666.1/CP035666.1; plasmid unnamed1:NZ_CP035667.1/CP035667.1; plasmid unnamed2:NZ_CP035662.1/CP035662.1; plasmid unnamed3:NZ_CP035663.1/CP035663.1; plasmid unnamed4:NZ_CP035664.1/CP035664.1; plasmid unnamed5:NZ_CP035665.1/CP035665.1	Complete	ftp://ftp.ncbi.nlm.nih.gov/genomes/all/GCF/005/886/735/GCF_005886735.1_ASM588673v1
Enterococcus faecium	AUSMDU00004142	SAMN08628412	PRJNA433676	GCA_003020765.1	chromosome:NZ_CP027501.1/CP027501.1; plasmid unnamed1:NZ_CP027502.1/CP027502.1; plasmid unnamed2:NZ_CP027503.1/CP027503.1; plasmid unnamed3:NZ_CP027504.1/CP027504.1; plasmid unnamed4:NZ_CP027505.1/CP027505.1	Complete	ftp://ftp.ncbi.nlm.nih.gov/genomes/all/GCF/003/020/765/GCF_003020765.1_ASM302076v1
Enterococcus faecium	2014-VREF-63	SAMN06472829	PRJNA358851	GCA_002025065.1	chromosome:NZ_CP019988.1/CP019988.1; plasmid p63-1:NZ_CP019989.1/CP019989.1; plasmid p63-2:NZ_CP019990.1/CP019990.1; plasmid p63-3:NZ_CP019991.1/CP019991.1	Complete	ftp://ftp.ncbi.nlm.nih.gov/genomes/all/GCF/002/025/065/GCF_002025065.1_ASM202506v1
Enterococcus faecium	V2937	SAMN12818041	PRJNA573568	GCA_008728475.1	chromosome:NZ_CP044274.1/CP044274.1; plasmid pHVH-V2937-1:NZ_CP044275.1/CP044275.1; plasmid pHVH-V2937-2:NZ_CP044276.1/CP044276.1; plasmid pHVH-V2937-3:NZ_CP044277.1/CP044277.1; plasmid pHVH-V2937-4:NZ_CP044278.1/CP044278.1; plasmid pHVH-V2937-5:NZ_CP044279.1/CP044279.1; plasmid pHVH-V2937-6:NZ_CP044280.1/CP044280.1; plasmid pHVH-V2937-7:NZ_CP044281.1/CP044281.1; plasmid pHVH-V2937-8:NZ_CP044282.…	Complete	ftp://ftp.ncbi.nlm.nih.gov/genomes/all/GCF/008/728/475/GCF_008728475.1_ASM872847v1
Enterococcus faecium	E8290	SAMEA4885694	PRJEB28495	GCA_900639605.1	chromosome 1:NZ_LR135394.1/LR135394.1; plasmid 2:NZ_LR135395.1/LR135395.1; plasmid 3:NZ_LR135396.1/LR135396.1; plasmid 4:NZ_LR135397.1/LR135397.1; plasmid 5:NZ_LR135398.1/LR135398.1; plasmid 6:NZ_LR135399.1/LR135399.1; plasmid 7:NZ_LR135400.1/LR135400.1	Complete	ftp://ftp.ncbi.nlm.nih.gov/genomes/all/GCF/900/639/605/GCF_900639605.1_E8290_hybrid_assembly
Enterococcus faecium	E7356	SAMEA4885156	PRJEB28495	GCA_900639505.1	chromosome 1:NZ_LR135339.1/LR135339.1; plasmid 2:NZ_LR135340.1/LR135340.1; plasmid 3:NZ_LR135341.1/LR135341.1; plasmid 4:NZ_LR135342.1/LR135342.1; plasmid 5:NZ_LR135343.1/LR135343.1	Complete	ftp://ftp.ncbi.nlm.nih.gov/genomes/all/GCF/900/639/505/GCF_900639505.1_E7356_hybrid_assembly
Enterococcus faecium	Ef_aus00233	SAMEA4067785	PRJEB14733	GCA_900092475.1	chromosome 1:NZ_LT598663.1/LT598663.1; plasmid 2:NZ_LT598664.1/LT598664.1; plasmid 3:NZ_LT598665.1/LT598665.1; plasmid 4:NZ_LT598666.1/LT598666.1; plasmid 5:NZ_LT598667.1/LT598667.1; plasmid 6:NZ_LT598668.1/LT598668.1	Complete	ftp://ftp.ncbi.nlm.nih.gov/genomes/all/GCF/900/092/475/GCF_900092475.1_Ef_aus00233
Enterococcus faecium	V1836	SAMN12818007	PRJNA573568	GCA_008728455.1	chromosome:NZ_CP044264.1/CP044264.1; plasmid pHVH-V1836-1:NZ_CP044265.1/CP044265.1; plasmid pHVH-V1836-2:NZ_CP044266.1/CP044266.1; plasmid pHVH-V1836-3:NZ_CP044267.1/CP044267.1; plasmid pHVH-V1836-4:NZ_CP044268.1/CP044268.1; plasmid pHVH-V1836-5:NZ_CP044269.1/CP044269.1; plasmid pHVH-V1836-6:NZ_CP044270.1/CP044270.1; plasmid pHVH-V1836-7:NZ_CP044271.1/CP044271.1; plasmid pHVH-V1836-8:NZ_CP044272.…	Complete	ftp://ftp.ncbi.nlm.nih.gov/genomes/all/GCF/008/728/455/GCF_008728455.1_ASM872845v1
Enterococcus faecium	AUSMDU00004167	SAMN08628413	PRJNA433676	GCA_003020685.1	chromosome:NZ_CP027497.1/CP027497.1; plasmid unnamed1:NZ_CP027498.1/CP027498.1; plasmid unnamed2:NZ_CP027499.1/CP027499.1; plasmid unnamed3:NZ_CP027500.1/CP027500.1	Complete	ftp://ftp.ncbi.nlm.nih.gov/genomes/all/GCF/003/020/685/GCF_003020685.1_ASM302068v1
Enterococcus faecium	CFSAN059071	SAMN06621457	PRJNA243331	GCA_003071445.1	chromosome:NZ_CP020488.1/CP020488.1; plasmid unnamed1:NZ_CP020489.1/CP020489.1; plasmid unnamed2:NZ_CP020490.1/CP020490.1; plasmid unnamed3:NZ_CP020491.1/CP020491.1	Complete	ftp://ftp.ncbi.nlm.nih.gov/genomes/all/GCF/003/071/445/GCF_003071445.1_ASM307144v1
Enterococcus faecium	E7471	SAMEA4885231	PRJEB28495	GCA_900639495.1	chromosome 1:NZ_LR135331.1/LR135331.1; plasmid 2:NZ_LR135332.1/LR135332.1; plasmid 3:NZ_LR135333.1/LR135333.1; plasmid 4:NZ_LR135334.1/LR135334.1; plasmid 5:NZ_LR135335.1/LR135335.1; plasmid 6:NZ_LR135336.1/LR135336.1; plasmid 7:NZ_LR135337.1/LR135337.1; plasmid 8:NZ_LR135338.1/LR135338.1	Complete	ftp://ftp.ncbi.nlm.nih.gov/genomes/all/GCF/900/639/495/GCF_900639495.1_E7471_hybrid_assembly
Enterococcus faecium	CFSAN059070	SAMN06621458	PRJNA243331	GCA_003071425.1	chromosome:NZ_CP020484.1/CP020484.1; plasmid unnamed1:NZ_CP020485.1/CP020485.1; plasmid unnamed2:NZ_CP020486.1/CP020486.1; plasmid unnamed3:NZ_CP020487.1/CP020487.1	Complete	ftp://ftp.ncbi.nlm.nih.gov/genomes/all/GCF/003/071/425/GCF_003071425.1_ASM307142v1
Enterococcus faecium	RBWH1	SAMN10273305	PRJNA497960	GCA_003957785.1	chromosome:NZ_CP033206.1/CP033206.1; plasmid pRBWH1.1:NZ_CP033207.1/CP033207.1; plasmid pRBWH1.2:NZ_CP033208.1/CP033208.1; plasmid pRBWH1.3:NZ_CP033209.1/CP033209.1; plasmid pRBWH1.4:NZ_CP033210.1/CP033210.1; plasmid pRBWH1.5:NZ_CP033211.1/CP033211.1; plasmid pRBWH1.6:NZ_CP033212.1/CP033212.1	Complete	ftp://ftp.ncbi.nlm.nih.gov/genomes/all/GCF/003/957/785/GCF_003957785.1_ASM395778v1
Enterococcus faecium	Efaecium_ER04526.3A	SAMN07679732	PRJNA407447	GCA_002848745.1	chromosome:NZ_CP023808.1/CP023808.1; plasmid pER04562.3A.1:NZ_CP023809.1/CP023809.1; plasmid pER04562.3A.3:NZ_CP023810.1/CP023810.1; plasmid pER04562.3A.4:NZ_CP023811.1/CP023811.1; plasmid pER04562.3A.5:NZ_CP023812.1/CP023812.1	Complete	ftp://ftp.ncbi.nlm.nih.gov/genomes/all/GCF/002/848/745/GCF_002848745.1_ASM284874v1
Enterococcus faecium	Efaecium_ER04619.3A	SAMN07679734	PRJNA407447	GCA_002848705.1	chromosome:NZ_CP023804.1/CP023804.1; plasmid pER04619.3A.1:NZ_CP023805.1/CP023805.1; plasmid pER04619.3A.3:NZ_CP023806.1/CP023806.1; plasmid pER04619.3A.4:NZ_CP023807.1/CP023807.1	Complete	ftp://ftp.ncbi.nlm.nih.gov/genomes/all/GCF/002/848/705/GCF_002848705.1_ASM284870v1
Enterococcus faecium	Efaecium_ER04120.3A	SAMN07679729	PRJNA407447	GCA_002848645.1	chromosome:NZ_CP023784.1/CP023784.1; plasmid pER04120.3A.1:NZ_CP023785.1/CP023785.1; plasmid pER04120.3A.2:NZ_CP023786.1/CP023786.1; plasmid pER04120.3A.3:NZ_CP023787.1/CP023787.1; plasmid pER04120.3A.4:NZ_CP023788.1/CP023788.1	Complete	ftp://ftp.ncbi.nlm.nih.gov/genomes/all/GCF/002/848/645/GCF_002848645.1_ASM284864v1
Enterococcus faecium	Efaecium_ER04484.3A	SAMN07679731	PRJNA407447	GCA_002848665.1	chromosome:NZ_CP023794.1/CP023794.1; plasmid pER04484.3A.1:NZ_CP023795.1/CP023795.1; plasmid pER04484.3A.2:NZ_CP023796.1/CP023796.1; plasmid pER04484.3A.3:NZ_CP023797.1/CP023797.1; plasmid pER04484.3A.4:NZ_CP023798.1/CP023798.1	Complete	ftp://ftp.ncbi.nlm.nih.gov/genomes/all/GCF/002/848/665/GCF_002848665.1_ASM284866v1
Enterococcus faecium	E232	SAMN05933398	PRJNA349966	GCA_002777275.1	chromosome:NZ_CP017787.1/CP017787.1; plasmid unnamed1:NZ_CP017788.1/CP017788.1; plasmid unnamed2:NZ_CP017789.1/CP017789.1; plasmid unnamed3:NZ_CP017790.1/CP017790.1; plasmid unnamed4:NZ_CP017791.1/CP017791.1	Complete	ftp://ftp.ncbi.nlm.nih.gov/genomes/all/GCF/002/777/275/GCF_002777275.1_ASM277727v1
Enterococcus faecium	E240	SAMN05933399	PRJNA349966	GCA_002761255.1	chromosome:NZ_CP017792.1/CP017792.1; plasmid unnamed1:NZ_CP017793.1/CP017793.1; plasmid unnamed2:NZ_CP017794.1/CP017794.1; plasmid unnamed3:NZ_CP017795.1/CP017795.1; plasmid unnamed4:NZ_CP017796.1/CP017796.1	Complete	ftp://ftp.ncbi.nlm.nih.gov/genomes/all/GCF/002/761/255/GCF_002761255.1_ASM276125v1
Enterococcus faecium	E243	SAMN05933400	PRJNA349966	GCA_002761275.1	chromosome:NZ_CP017797.1/CP017797.1; plasmid unnamed1:NZ_CP017798.1/CP017798.1; plasmid unnamed2:NZ_CP017799.1/CP017799.1; plasmid unnamed3:NZ_CP017800.1/CP017800.1; plasmid unnamed4:NZ_CP017801.1/CP017801.1	Complete	ftp://ftp.ncbi.nlm.nih.gov/genomes/all/GCF/002/761/275/GCF_002761275.1_ASM276127v1
Enterococcus faecium	Efaecium_ER04462.3A	SAMN07679730	PRJNA407447	GCA_002848685.1	chromosome:NZ_CP023789.1/CP023789.1; plasmid pER04462.3A.1:NZ_CP023790.1/CP023790.1; plasmid pER04462.3A.2:NZ_CP023791.1/CP023791.1; plasmid pER04462.3A.3:NZ_CP023792.1/CP023792.1; plasmid pER04462.3A.4:NZ_CP023793.1/CP023793.1	Complete	ftp://ftp.ncbi.nlm.nih.gov/genomes/all/GCF/002/848/685/GCF_002848685.1_ASM284868v1
Enterococcus faecium	Efaecium_ER04526.5A	SAMN07679733	PRJNA407447	GCA_002848725.1	chromosome:NZ_CP023799.1/CP023799.1; plasmid pER04526.5A.1:NZ_CP023800.1/CP023800.1; plasmid pER04526.5A.2:NZ_CP023801.1/CP023801.1; plasmid pER04526.5A.3:NZ_CP023802.1/CP023802.1; plasmid pER04526.5A.4:NZ_CP023803.1/CP023803.1	Complete	ftp://ftp.ncbi.nlm.nih.gov/genomes/all/GCF/002/848/725/GCF_002848725.1_ASM284872v1
Enterococcus faecium	E8014	SAMEA4885529	PRJEB28495	GCA_900639575.1	chromosome 1:NZ_LR135351.1/LR135351.1; plasmid 2:NZ_LR135352.1/LR135352.1; plasmid 3:NZ_LR135353.1/LR135353.1; plasmid 4:NZ_LR135354.1/LR135354.1; plasmid 5:NZ_LR135355.1/LR135355.1; plasmid 6:NZ_LR135356.1/LR135356.1	Complete	ftp://ftp.ncbi.nlm.nih.gov/genomes/all/GCF/900/639/575/GCF_900639575.1_E8014_hybrid_assembly
Enterococcus faecium	Efaecium_ER03933.3A	SAMN07679728	PRJNA407447	GCA_002848625.1	chromosome:NZ_CP023780.1/CP023780.1; plasmid pER93933.3A.1:NZ_CP023781.1/CP023781.1; plasmid pER93933.3A.3:NZ_CP023782.1/CP023782.1; plasmid pER93933.3A.4:NZ_CP023783.1/CP023783.1	Complete	ftp://ftp.ncbi.nlm.nih.gov/genomes/all/GCF/002/848/625/GCF_002848625.1_ASM284862v1
Enterococcus faecium	AUSMDU00004024	SAMN08628409	PRJNA433676	GCA_003020745.1	chromosome:NZ_CP027517.1/CP027517.1; plasmid unnamed1:NZ_CP027518.1/CP027518.1; plasmid unnamed2:NZ_CP027519.1/CP027519.1	Complete	ftp://ftp.ncbi.nlm.nih.gov/genomes/all/GCF/003/020/745/GCF_003020745.1_ASM302074v1
Enterococcus faecium	ATCC 700221	SAMN04488250	PRJNA311738	GCA_001594345.1	chromosome:NZ_CP014449.1/CP014449.1; plasmid unnamed1:NZ_CP014450.1/CP014450.1; plasmid unnamed2:NZ_CP014451.1/CP014451.1; plasmid unnamed3:NZ_CP014452.1/CP014452.1	Complete	ftp://ftp.ncbi.nlm.nih.gov/genomes/all/GCF/001/594/345/GCF_001594345.1_ASM159434v1
Enterococcus faecium	AUSMDU00004028	SAMN08628410	PRJNA433676	GCA_003020725.1	chromosome:NZ_CP027512.1/CP027512.1; plasmid unnamed1:NZ_CP027513.1/CP027513.1; plasmid unnamed2:NZ_CP027514.1/CP027514.1; plasmid unnamed3:NZ_CP027515.1/CP027515.1; plasmid unnamed4:NZ_CP027516.1/CP027516.1	Complete	ftp://ftp.ncbi.nlm.nih.gov/genomes/all/GCF/003/020/725/GCF_003020725.1_ASM302072v1
Enterococcus faecium	VB3025	SAMN11490474	PRJNA534441	GCA_005517315.1	chromosome:NZ_CP040236.1/CP040236.1; plasmid unnamed1:NZ_CP040237.1/CP040237.1; plasmid unnamed2:NZ_CP040238.1/CP040238.1	Complete	ftp://ftp.ncbi.nlm.nih.gov/genomes/all/GCF/005/517/315/GCF_005517315.1_ASM551731v1
Enterococcus faecium	VVEswe-S	SAMN12138986	PRJNA551094	GCA_007917315.1	chromosome:NZ_CP041270.1/CP041270.1; plasmid pVVEswe-S1:NZ_CP041271.1/CP041271.1; plasmid pVVEswe-S2:NZ_CP041272.1/CP041272.1; plasmid pVVEswe-S3:NZ_CP041273.1/CP041273.1; plasmid pVVEswe-S4:NZ_CP041279.1/CP041279.1; plasmid pVVEswe-S5:NZ_CP041274.1/CP041274.1; plasmid pVVEswe-S6:NZ_CP041275.1/CP041275.1; plasmid pVVEswe-S7:NZ_CP041276.1/CP041276.1; plasmid pVVEswe-S8:NZ_CP041277.1/CP041277.1; pl…	Complete	ftp://ftp.ncbi.nlm.nih.gov/genomes/all/GCF/007/917/315/GCF_007917315.1_ASM791731v1
Enterococcus faecium	VVEswe-R	SAMN12138936	PRJNA551094	GCA_007917035.1	chromosome:NZ_CP041261.1/CP041261.1; plasmid pVVEswe-R1:NZ_CP041262.1/CP041262.1; plasmid pVVEswe-R2:NZ_CP041263.1/CP041263.1; plasmid pVVEswe-R3:NZ_CP041264.1/CP041264.1; plasmid pVVEswe-R4:NZ_CP041269.1/CP041269.1; plasmid pVVEswe-R5:NZ_CP041265.1/CP041265.1; plasmid pVVEswe-R6:NZ_CP041266.1/CP041266.1; plasmid pVVEswe-R7:NZ_CP041267.1/CP041267.1; plasmid pVVEswe-R8:NZ_CP041268.1/CP041268.1	Complete	ftp://ftp.ncbi.nlm.nih.gov/genomes/all/GCF/007/917/035/GCF_007917035.1_ASM791703v1
Enterococcus faecium	ISMMS_VRE_7	SAMN03988624	PRJNA292801	GCA_001721065.1	chromosome:NZ_CP012460.1/CP012460.1; plasmid ISMMS_VRE7_p1:NZ_CP012461.1/CP012461.1; plasmid ISMMS_VRE7_p2:NZ_CP012462.1/CP012462.1; plasmid ISMMS_VRE7_p3:NZ_CP012463.1/CP012463.1; plasmid ISMMS_VRE7_p4:NZ_CP012464.1/CP012464.1	Complete	ftp://ftp.ncbi.nlm.nih.gov/genomes/all/GCF/001/721/065/GCF_001721065.1_ASM172106v1
Enterococcus faecium	E8195	SAMEA4885624	PRJEB28495	GCA_900639565.1	chromosome 1:NZ_LR135364.1/LR135364.1; plasmid 2:NZ_LR135365.1/LR135365.1; plasmid 3:NZ_LR135366.1/LR135366.1; plasmid 4:NZ_LR135367.1/LR135367.1; plasmid 5:NZ_LR135368.1/LR135368.1; plasmid 6:NZ_LR135369.1/LR135369.1; plasmid 7:NZ_LR135370.1/LR135370.1; plasmid 8:NZ_LR135371.1/LR135371.1	Complete	ftp://ftp.ncbi.nlm.nih.gov/genomes/all/GCF/900/639/565/GCF_900639565.1_E8195_hybrid_assembly
Enterococcus faecium	E7199	SAMEA4885040	PRJEB28495	GCA_900639445.1	chromosome 1:NZ_LR135287.1/LR135287.1; plasmid 2:NZ_LR135288.1/LR135288.1; plasmid 3:NZ_LR135289.1/LR135289.1; plasmid 4:NZ_LR135290.1/LR135290.1; plasmid 5:NZ_LR135291.1/LR135291.1; plasmid 6:NZ_LR135292.1/LR135292.1	Complete	ftp://ftp.ncbi.nlm.nih.gov/genomes/all/GCF/900/639/445/GCF_900639445.1_E7199_hybrid_assembly
Enterococcus faecium	UAMSEF_08	SAMN10863491	PRJNA518133	GCA_005886655.1	chromosome:NZ_CP035654.1/CP035654.1; plasmid unnamed1:NZ_CP035655.1/CP035655.1; plasmid unnamed2:NZ_CP035650.1/CP035650.1; plasmid unnamed3:NZ_CP035651.1/CP035651.1; plasmid unnamed4:NZ_CP035652.1/CP035652.1; plasmid unnamed5:NZ_CP035653.1/CP035653.1	Complete	ftp://ftp.ncbi.nlm.nih.gov/genomes/all/GCF/005/886/655/GCF_005886655.1_ASM588665v1
Enterococcus faecium	UAMSEF_01	SAMN10863479	PRJNA518133	GCA_005886545.1	chromosome:NZ_CP035648.1/CP035648.1; plasmid unnamed1:NZ_CP035649.1/CP035649.1; plasmid unnamed2:NZ_CP035644.1/CP035644.1; plasmid unnamed3:NZ_CP035645.1/CP035645.1; plasmid unnamed4:NZ_CP035646.1/CP035646.1; plasmid unnamed5:NZ_CP035647.1/CP035647.1	Complete	ftp://ftp.ncbi.nlm.nih.gov/genomes/all/GCF/005/886/545/GCF_005886545.1_ASM588654v1
Enterococcus faecium	ISMMS_VRE_11	SAMN03988630	PRJNA292807	GCA_001721905.1	chromosome:NZ_CP016163.1/CP016163.1; plasmid ISMMS_VRE11_p1:NZ_CP016164.1/CP016164.1; plasmid ISMMS_VRE11_p2:NZ_CP016165.1/CP016165.1; plasmid ISMMS_VRE11_p3:NZ_CP016166.1/CP016166.1; plasmid ISMMS_VRE11_p4:NZ_CP016167.1/CP016167.1; plasmid ISMMS_VRE11_p5:NZ_CP016168.1/CP016168.1; plasmid ISMMS_VRE11_p6:NZ_CP016169.1/CP016169.1	Complete	ftp://ftp.ncbi.nlm.nih.gov/genomes/all/GCF/001/721/905/GCF_001721905.1_ASM172190v1
Enterococcus faecium	AALTL	SAMN06252387	PRJNA363045	GCA_002880635.1	chromosome:NZ_CP025754.1/CP025754.1; plasmid pEFA-790c:NZ_CP025755.1/CP025755.1; plasmid pEFA-99d7:NZ_CP025756.1/CP025756.1	Complete	ftp://ftp.ncbi.nlm.nih.gov/genomes/all/GCF/002/880/635/GCF_002880635.1_ASM288063v1
Enterococcus faecium	ISMMS_VRE_12	SAMN03988631	PRJNA292809	GCA_001953235.1	chromosome:NZ_CP018828.1/CP018828.1; plasmid p1_ISMMS_VRE12:NZ_CP018827.1/CP018827.1; plasmid p2_ISMMS_VRE12:NZ_CP018825.1/CP018825.1; plasmid p3_ISMMS_VRE12:NZ_CP018829.1/CP018829.1; plasmid p4_ISMMS_VRE12:NZ_CP018826.1/CP018826.1	Complete	ftp://ftp.ncbi.nlm.nih.gov/genomes/all/GCF/001/953/235/GCF_001953235.1_ASM195323v1
Enterococcus faecium	E7025	SAMEA4884910	PRJEB28495	GCA_900639355.1	chromosome 1:NZ_LR135226.1/LR135226.1; plasmid 2:NZ_LR135227.1/LR135227.1; plasmid 3:NZ_LR135228.1/LR135228.1; plasmid 4:NZ_LR135229.1/LR135229.1; plasmid 5:NZ_LR135230.1/LR135230.1; plasmid 6:NZ_LR135231.1/LR135231.1; plasmid 7:NZ_LR135232.1/LR135232.1; plasmid 8:NZ_LR135233.1/LR135233.1; plasmid 9:NZ_LR135234.1/LR135234.1	Complete	ftp://ftp.ncbi.nlm.nih.gov/genomes/all/GCF/900/639/355/GCF_900639355.1_E7025_hybrid_assembly
Enterococcus faecium	VB3240	SAMN11633508	PRJNA542561	GCA_005576735.1	chromosome:NZ_CP040368.1/CP040368.1; plasmid unnamed1:NZ_CP040369.1/CP040369.1; plasmid unnamed2:NZ_CP040370.1/CP040370.1; plasmid unnamed3:NZ_CP040371.1/CP040371.1; plasmid unnamed4:NZ_CP040372.1/CP040372.1; plasmid unnamed5:NZ_CP040373.1/CP040373.1	Complete	ftp://ftp.ncbi.nlm.nih.gov/genomes/all/GCF/005/576/735/GCF_005576735.1_ASM557673v1
Enterococcus faecium	2014-VREF-114	SAMN06463381	PRJNA358851	GCA_002024245.1	chromosome:NZ_CP019970.1/CP019970.1; plasmid p114-1:NZ_CP019971.1/CP019971.1; plasmid p114-2:NZ_CP019972.1/CP019972.1; plasmid p114-3:NZ_CP019973.1/CP019973.1; plasmid p114-4:NZ_CP019974.1/CP019974.1; plasmid p114-5:NZ_CP019975.1/CP019975.1; plasmid p114-6:NZ_CP019976.1/CP019976.1	Complete	ftp://ftp.ncbi.nlm.nih.gov/genomes/all/GCF/002/024/245/GCF_002024245.1_ASM202424v1
Enterococcus faecium	E7171	SAMEA4885012	PRJEB28495	GCA_900639365.1	chromosome 1:NZ_LR135203.1/LR135203.1; plasmid 2:NZ_LR135204.1/LR135204.1; plasmid 3:NZ_LR135205.1/LR135205.1; plasmid 4:NZ_LR135206.1/LR135206.1; plasmid 5:NZ_LR135207.1/LR135207.1; plasmid 6:NZ_LR135208.1/LR135208.1	Complete	ftp://ftp.ncbi.nlm.nih.gov/genomes/all/GCF/900/639/365/GCF_900639365.1_E7171_hybrid_assembly
Enterococcus faecium	KUHS13	SAMD00202474	PRJDB9240	GCA_009938285.1	chromosome:NZ_AP022341.1/AP022341.1; plasmid pELF2:NZ_AP022343.1/AP022343.1; plasmid pKO1:NZ_AP022342.1/AP022342.1; plasmid pKO3:NZ_AP022344.1/AP022344.1	Complete	ftp://ftp.ncbi.nlm.nih.gov/genomes/all/GCF/009/938/285/GCF_009938285.1_ASM993828v1
Enterococcus faecium	ISMMS_VRE_9	SAMN03988627	PRJNA292804	GCA_001953255.1	chromosome:NZ_CP018830.1/CP018830.1; plasmid p1_ISMMS_VRE9:NZ_CP018832.1/CP018832.1; plasmid p2_ISMMS_VRE9:NZ_CP018831.1/CP018831.1; plasmid p3_ISMMS_VRE9:NZ_CP018834.1/CP018834.1; plasmid p4_ISMMS_VRE9:NZ_CP018833.1/CP018833.1	Complete	ftp://ftp.ncbi.nlm.nih.gov/genomes/all/GCF/001/953/255/GCF_001953255.1_ASM195325v1
Enterococcus faecium	SRR24	SAMN10867607	PRJNA520784	GCA_009734005.2	chromosome:NZ_CP038996.1/CP038996.1; plasmid pSRR24:NZ_CP038997.1/CP038997.1	Complete	ftp://ftp.ncbi.nlm.nih.gov/genomes/all/GCF/009/734/005/GCF_009734005.1_ASM973400v2
Enterococcus faecium	E7654	SAMEA4885352	PRJEB28495	GCA_900639515.1	chromosome 1:NZ_LR135324.1/LR135324.1; plasmid 2:NZ_LR135325.1/LR135325.1; plasmid 3:NZ_LR135326.1/LR135326.1; plasmid 4:NZ_LR135327.1/LR135327.1; plasmid 5:NZ_LR135328.1/LR135328.1; plasmid 6:NZ_LR135329.1/LR135329.1; plasmid 7:NZ_LR135330.1/LR135330.1	Complete	ftp://ftp.ncbi.nlm.nih.gov/genomes/all/GCF/900/639/515/GCF_900639515.1_E7654_hybrid_assembly
Enterococcus faecium	E39	SAMN03486724	PRJNA281247	GCA_001635875.1	chromosome:NZ_CP011281.1/CP011281.1; plasmid p1:NZ_CP011282.1/CP011282.1; plasmid p2:NZ_CP011283.1/CP011283.1; plasmid p3:NZ_CP015123.1/CP015123.1; plasmid p4:NZ_CP011284.1/CP011284.1; plasmid p5:NZ_CP011285.1/CP011285.1	Complete	ftp://ftp.ncbi.nlm.nih.gov/genomes/all/GCF/001/635/875/GCF_001635875.1_ASM163587v1
Enterococcus faecium	SC4	SAMN08174306	PRJNA422315	GCA_002848385.1	chromosome:NZ_CP025425.1/CP025425.1; plasmid p1:NZ_CP025426.1/CP025426.1; plasmid p2:NZ_CP025427.1/CP025427.1	Complete	ftp://ftp.ncbi.nlm.nih.gov/genomes/all/GCF/002/848/385/GCF_002848385.1_ASM284838v1
Enterococcus faecium	EFE11651	SAMEA3726428	PRJEB12401	GCA_900044005.1	chromosome I:NZ_LN999987.1/LN999987.1; chromosome IV:NZ_LN999990.1/LN999990.1; plasmid II:NZ_LN999988.1/LN999988.1; plasmid III:NZ_LN999989.1/LN999989.1	Complete	ftp://ftp.ncbi.nlm.nih.gov/genomes/all/GCF/900/044/005/GCF_900044005.1_ASM90004400v1
Enterococcus faecium	515	SAMN12141647	PRJNA551139	GCA_006575625.1	chromosome:NZ_CP041257.1/CP041257.1; plasmid p169:NZ_CP041254.1/CP041254.1; plasmid p26:NZ_CP041256.1/CP041256.1; plasmid p27:NZ_CP041258.1/CP041258.1; plasmid p32:NZ_CP041255.1/CP041255.1	Complete	ftp://ftp.ncbi.nlm.nih.gov/genomes/all/GCF/006/575/625/GCF_006575625.1_ASM657562v1
Enterococcus faecium	E745	SAMN04045274	PRJNA295268	GCA_001750885.1	chromosome:NZ_CP014529.1/CP014529.1; plasmid pl1:NZ_CP014530.1/CP014530.1; plasmid pl2:NZ_CP014531.1/CP014531.1; plasmid pl3:NZ_CP014532.1/CP014532.1; plasmid pl4:NZ_CP014533.1/CP014533.1; plasmid pl5:NZ_CP014534.1/CP014534.1; plasmid pl6:NZ_CP014535.1/CP014535.1	Complete	ftp://ftp.ncbi.nlm.nih.gov/genomes/all/GCF/001/750/885/GCF_001750885.1_ASM175088v1
Enterococcus faecium	E7663	SAMEA4885360	PRJEB28495	GCA_900639525.1	chromosome 1:NZ_LR135317.1/LR135317.1; plasmid 2:NZ_LR135318.1/LR135318.1; plasmid 3:NZ_LR135319.1/LR135319.1; plasmid 4:NZ_LR135320.1/LR135320.1; plasmid 5:NZ_LR135321.1/LR135321.1; plasmid 6:NZ_LR135322.1/LR135322.1; plasmid 7:NZ_LR135323.1/LR135323.1	Complete	ftp://ftp.ncbi.nlm.nih.gov/genomes/all/GCF/900/639/525/GCF_900639525.1_E7663_hybrid_assembly
Enterococcus faecium	E4438	SAMEA4884718	PRJEB28495	GCA_900638825.1	chromosome 1:NZ_LR135191.1/LR135191.1; plasmid 2:NZ_LR135192.1/LR135192.1; plasmid 3:NZ_LR135193.1/LR135193.1; plasmid 4:NZ_LR135194.1/LR135194.1; plasmid 5:NZ_LR135195.1/LR135195.1; plasmid 6:NZ_LR135196.1/LR135196.1	Complete	ftp://ftp.ncbi.nlm.nih.gov/genomes/all/GCF/900/638/825/GCF_900638825.1_E4438_hybrid_assembly
Enterococcus faecium	A_020709_82	SAMN06006823	PRJNA344739	GCA_002442955.1	chromosome:NZ_CP018128.1/CP018128.1; plasmid unnamed1:NZ_CP018129.1/CP018129.1; plasmid unnamed2:NZ_CP018130.1/CP018130.1; plasmid unnamed3:NZ_CP018131.1/CP018131.1; plasmid unnamed4:NZ_CP018132.1/CP018132.1	Complete	ftp://ftp.ncbi.nlm.nih.gov/genomes/all/GCF/002/442/955/GCF_002442955.1_ASM244295v1
Enterococcus faecium	K60-39	SAMN07638053	PRJNA407052	GCA_002334625.1	chromosome:NZ_CP023423.1/CP023423.1; plasmid pTT39_p1:NZ_CP023424.1/CP023424.1; plasmid pTT39_p2:NZ_CP023425.1/CP023425.1; plasmid pTT39_p3:NZ_CP023426.1/CP023426.1; plasmid pTT39_p4:NZ_CP023427.1/CP023427.1	Complete	ftp://ftp.ncbi.nlm.nih.gov/genomes/all/GCF/002/334/625/GCF_002334625.1_ASM233462v1
Enterococcus faecium	ZY2	SAMN10867605	PRJNA520784	GCA_010120755.1	chromosome:NZ_CP039729.1/CP039729.1; plasmid pZY2:NZ_CP039730.1/CP039730.1	Complete	ftp://ftp.ncbi.nlm.nih.gov/genomes/all/GCF/010/120/755/GCF_010120755.1_ASM1012075v1
Enterococcus faecium	16-346	SAMN07198401	PRJNA389415	GCA_002761555.1	chromosome:NZ_CP021849.1/CP021849.1	Complete	ftp://ftp.ncbi.nlm.nih.gov/genomes/all/GCF/002/761/555/GCF_002761555.1_ASM276155v1
Enterococcus faecium	ZY11	SAMN11269520	PRJNA520784	GCA_009938075.1	chromosome:NZ_CP038995.1/CP038995.1	Complete	ftp://ftp.ncbi.nlm.nih.gov/genomes/all/GCF/009/938/075/GCF_009938075.1_ASM993807v1
Enterococcus faecium	AUSMDU00004055	SAMN08628411	PRJNA433676	GCA_003020705.1	chromosome:NZ_CP027506.1/CP027506.1; plasmid unnamed1:NZ_CP027507.1/CP027507.1; plasmid unnamed2:NZ_CP027508.1/CP027508.1; plasmid unnamed3:NZ_CP027509.1/CP027509.1; plasmid unnamed4:NZ_CP027510.1/CP027510.1; plasmid unnamed5:NZ_CP027511.1/CP027511.1	Complete	ftp://ftp.ncbi.nlm.nih.gov/genomes/all/GCF/003/020/705/GCF_003020705.1_ASM302070v1
Enterococcus faecium	E4402	SAMEA4884683	PRJEB28495	GCA_900638805.1	chromosome 1:NZ_LR135174.1/LR135174.1; plasmid 2:NZ_LR135175.1/LR135175.1; plasmid 3:NZ_LR135176.1/LR135176.1; plasmid 4:NZ_LR135177.1/LR135177.1; plasmid 5:NZ_LR135178.1/LR135178.1	Complete	ftp://ftp.ncbi.nlm.nih.gov/genomes/all/GCF/900/638/805/GCF_900638805.1_E4402_hybrid_assembly
Enterococcus faecium	E6988	SAMEA4884873	PRJEB28495	GCA_900639415.1	chromosome 1:NZ_LR135243.1/LR135243.1; plasmid 2:NZ_LR135244.1/LR135244.1; plasmid 3:NZ_LR135245.1/LR135245.1; plasmid 4:NZ_LR135246.1/LR135246.1; plasmid 5:NZ_LR135247.1/LR135247.1; plasmid 6:NZ_LR135248.1/LR135248.1; plasmid 7:NZ_LR135249.1/LR135249.1; plasmid 8:NZ_LR135250.1/LR135250.1; plasmid 9:NZ_LR135251.1/LR135251.1; plasmid 10:NZ_LR135252.1/LR135252.1; plasmid 11:NZ_LR135253.1/LR135253.1	Complete	ftp://ftp.ncbi.nlm.nih.gov/genomes/all/GCF/900/639/415/GCF_900639415.1_E6988_hybrid_assembly
Enterococcus faecium	JE1	SAMN10237539	PRJNA496260	GCA_003667965.1	chromosome:NZ_CP033041.1/CP033041.1; plasmid unnamed:NZ_CP033042.1/CP033042.1	Complete	ftp://ftp.ncbi.nlm.nih.gov/genomes/all/GCF/003/667/965/GCF_003667965.1_ASM366796v1
Enterococcus faecium	VRE1	SAMN11890391	PRJNA545358	GCA_006007925.1	chromosome:NZ_CP040740.1/CP040740.1; plasmid pVRE1-1:NZ_CP040741.1/CP040741.1; plasmid pVRE1-3:NZ_CP040743.1/CP040743.1; plasmid pVRE1-4:NZ_CP040744.1/CP040744.1; plasmid pVRE1-VanA:NZ_CP040742.1/CP040742.1	Complete	ftp://ftp.ncbi.nlm.nih.gov/genomes/all/GCF/006/007/925/GCF_006007925.1_ASM600792v1
Enterococcus faecium	E7067	SAMEA4884945	PRJEB28495	GCA_900639335.1	chromosome 1:NZ_LR135235.1/LR135235.1; plasmid 2:NZ_LR135236.1/LR135236.1; plasmid 3:NZ_LR135237.1/LR135237.1; plasmid 4:NZ_LR135238.1/LR135238.1; plasmid 5:NZ_LR135239.1/LR135239.1; plasmid 6:NZ_LR135240.1/LR135240.1; plasmid 7:NZ_LR135241.1/LR135241.1; plasmid 8:NZ_LR135242.1/LR135242.1	Complete	ftp://ftp.ncbi.nlm.nih.gov/genomes/all/GCF/900/639/335/GCF_900639335.1_E7067_hybrid_assembly
Enterococcus faecium	E6055	SAMEA4884801	PRJEB28495	GCA_900639345.1	chromosome 1:NZ_LR135197.1/LR135197.1; plasmid 2:NZ_LR135198.1/LR135198.1; plasmid 3:NZ_LR135199.1/LR135199.1; plasmid 4:NZ_LR135200.1/LR135200.1; plasmid 5:NZ_LR135201.1/LR135201.1; plasmid 6:NZ_LR135202.1/LR135202.1	Complete	ftp://ftp.ncbi.nlm.nih.gov/genomes/all/GCF/900/639/345/GCF_900639345.1_E6055_hybrid_assembly
Enterococcus faecium	HOU503	SAMN11848047	PRJNA544687	GCA_005952885.1	chromosome:NZ_CP040706.1/CP040706.1; plasmid p1:NZ_CP040704.1/CP040704.1; plasmid p2:NZ_CP040708.1/CP040708.1; plasmid p3:NZ_CP040703.1/CP040703.1; plasmid p4:NZ_CP040705.1/CP040705.1; plasmid unnamed1:NZ_CP040707.1/CP040707.1	Complete	ftp://ftp.ncbi.nlm.nih.gov/genomes/all/GCF/005/952/885/GCF_005952885.1_ASM595288v1
Enterococcus faecium	E7237	SAMEA4885076	PRJEB28495	GCA_900639455.1	chromosome 1:NZ_LR135293.1/LR135293.1; plasmid 2:NZ_LR135294.1/LR135294.1; plasmid 3:NZ_LR135295.1/LR135295.1; plasmid 4:NZ_LR135296.1/LR135296.1	Complete	ftp://ftp.ncbi.nlm.nih.gov/genomes/all/GCF/900/639/455/GCF_900639455.1_E7237_hybrid_assembly
Enterococcus faecium	E4457	SAMEA4884735	PRJEB28495	GCA_900639405.1	chromosome 1:NZ_LR135258.1/LR135258.1; plasmid 2:NZ_LR135259.1/LR135259.1; plasmid 3:NZ_LR135260.1/LR135260.1; plasmid 4:NZ_LR135261.1/LR135261.1; plasmid 5:NZ_LR135262.1/LR135262.1; plasmid 6:NZ_LR135263.1/LR135263.1; plasmid 7:NZ_LR135264.1/LR135264.1; plasmid 8:NZ_LR135265.1/LR135265.1; plasmid 9:NZ_LR135266.1/LR135266.1; plasmid 10:NZ_LR135267.1/LR135267.1; plasmid 11:NZ_LR135268.1/LR135268.1…	Complete	ftp://ftp.ncbi.nlm.nih.gov/genomes/all/GCF/900/639/405/GCF_900639405.1_E4457_hybrid_assembly
Enterococcus faecium	DO	SAMN00002237	PRJNA30627	GCA_000174395.2	chromosome:NC_017960.1/CP003583.1; plasmid 1:NC_017961.1/CP003584.1; plasmid 2:NC_017962.1/CP003585.1; plasmid 3:NC_017963.1/CP003586.1	Complete	ftp://ftp.ncbi.nlm.nih.gov/genomes/all/GCF/000/174/395/GCF_000174395.2_ASM17439v2
Enterococcus faecium	E8423	SAMEA4885795	PRJEB28495	GCA_900639725.1	chromosome 1:NZ_LR135475.1/LR135475.1; plasmid 2:NZ_LR135476.1/LR135476.1; plasmid 3:NZ_LR135477.1/LR135477.1	Complete	ftp://ftp.ncbi.nlm.nih.gov/genomes/all/GCF/900/639/725/GCF_900639725.1_E8423_hybrid_assembly
Enterococcus faecium	SRCM103470	SAMN10754017	PRJNA515332	GCA_004103475.1	chromosome:NZ_CP035220.1/CP035220.1; plasmid unnamed1:NZ_CP035221.1/CP035221.1; plasmid unnamed2:NZ_CP035222.1/CP035222.1	Complete	ftp://ftp.ncbi.nlm.nih.gov/genomes/all/GCF/004/103/475/GCF_004103475.1_ASM410347v1
Enterococcus faecium	T110	SAMN02194078	PRJNA207757	GCA_000737555.1	chromosome:NZ_CP006030.1/CP006030.1; plasmid pEFT110:NZ_CP006031.1/CP006031.1	Complete	ftp://ftp.ncbi.nlm.nih.gov/genomes/all/GCF/000/737/555/GCF_000737555.1_ASM73755v1
Enterococcus faecium	E6043	SAMEA4884790	PRJEB28495	GCA_900635415.1	chromosome 1:NZ_LR134105.1/LR134105.1; plasmid 2:NZ_LR134106.1/LR134106.1; plasmid 3:NZ_LR134107.1/LR134107.1; plasmid 4:NZ_LR134108.1/LR134108.1; plasmid 5:NZ_LR134109.1/LR134109.1; plasmid 6:NZ_LR134110.1/LR134110.1; plasmid 7:NZ_LR134111.1/LR134111.1; plasmid 8:NZ_LR134112.1/LR134112.1; plasmid 0:NZ_LR134113.1/LR134113.1	Complete	ftp://ftp.ncbi.nlm.nih.gov/genomes/all/GCF/900/635/415/GCF_900635415.1_E6043_hybrid_assembly
Enterococcus faecium	UW7606x64/3 TC1	SAMN04201208	PRJNA299371	GCA_001412695.1	chromosome:NZ_CP013009.1/CP013009.1; plasmid pWCF-TC1:NZ_CP013010.1/CP013010.1	Complete	ftp://ftp.ncbi.nlm.nih.gov/genomes/all/GCF/001/412/695/GCF_001412695.1_ASM141269v1
Enterococcus faecium	BM4105-RF	SAMN09464428	PRJNA477272	GCA_003269465.1	chromosome:NZ_CP030110.1/CP030110.1	Complete	ftp://ftp.ncbi.nlm.nih.gov/genomes/all/GCF/003/269/465/GCF_003269465.1_ASM326946v1
Enterococcus faecium	E8172	SAMEA4885602	PRJEB28495	GCA_900639555.1	chromosome 1:NZ_LR135372.1/LR135372.1; plasmid 2:NZ_LR135373.1/LR135373.1; plasmid 3:NZ_LR135374.1/LR135374.1; plasmid 4:NZ_LR135375.1/LR135375.1; plasmid 5:NZ_LR135376.1/LR135376.1; plasmid 6:NZ_LR135377.1/LR135377.1; plasmid 7:NZ_LR135378.1/LR135378.1; plasmid 8:NZ_LR135379.1/LR135379.1; plasmid 9:NZ_LR135380.1/LR135380.1; plasmid 10:NZ_LR135381.1/LR135381.1; plasmid 11:NZ_LR135382.1/LR135382.1…	Complete	ftp://ftp.ncbi.nlm.nih.gov/genomes/all/GCF/900/639/555/GCF_900639555.1_E8172_hybrid_assembly
Enterococcus faecium	E7098	SAMEA4884974	PRJEB28495	GCA_900639425.1	chromosome 1:NZ_LR135254.1/LR135254.1; plasmid 2:NZ_LR135255.1/LR135255.1; plasmid 3:NZ_LR135256.1/LR135256.1; plasmid 4:NZ_LR135257.1/LR135257.1	Complete	ftp://ftp.ncbi.nlm.nih.gov/genomes/all/GCF/900/639/425/GCF_900639425.1_E7098_hybrid_assembly
Enterococcus faecium	E1774	SAMEA4884544	PRJEB28495	GCA_900638785.1	chromosome 1:NZ_LR135181.1/LR135181.1; plasmid 2:NZ_LR135182.1/LR135182.1; plasmid 3:NZ_LR135183.1/LR135183.1; plasmid 4:NZ_LR135184.1/LR135184.1	Complete	ftp://ftp.ncbi.nlm.nih.gov/genomes/all/GCF/900/638/785/GCF_900638785.1_E1774_hybrid_assembly
Enterococcus faecium	E7040	SAMEA4884924	PRJEB28495	GCA_900639385.1	chromosome 1:NZ_LR135219.1/LR135219.1; plasmid 2:NZ_LR135220.1/LR135220.1; plasmid 3:NZ_LR135221.1/LR135221.1; plasmid 4:NZ_LR135222.1/LR135222.1; plasmid 5:NZ_LR135223.1/LR135223.1; plasmid 6:NZ_LR135224.1/LR135224.1; plasmid 7:NZ_LR135225.1/LR135225.1	Complete	ftp://ftp.ncbi.nlm.nih.gov/genomes/all/GCF/900/639/385/GCF_900639385.1_E7040_hybrid_assembly
Enterococcus faecium	DB-1	SAMN11952093	PRJNA546098	GCA_006337045.1	chromosome:NZ_CP040875.1/CP040875.1; plasmid punnamed1:NZ_CP040873.1/CP040873.1; plasmid punnamed2:NZ_CP040876.1/CP040876.1; plasmid punnamed3:NZ_CP040874.1/CP040874.1	Complete	ftp://ftp.ncbi.nlm.nih.gov/genomes/all/GCF/006/337/045/GCF_006337045.1_ASM633704v1
Enterococcus faecium	F17E0263	SAMN11942429	PRJNA292665	GCA_006280355.1	chromosome:NZ_CP040849.1/CP040849.1; plasmid p_unnamned1:NZ_CP040850.1/CP040850.1; plasmid p_unnamned2:NZ_CP040851.1/CP040851.1	Complete	ftp://ftp.ncbi.nlm.nih.gov/genomes/all/GCF/006/280/355/GCF_006280355.1_ASM628035v1
Enterococcus faecium	FB-1	SAMN11974796	PRJNA547677	GCA_006351785.1	chromosome:NZ_CP040907.1/CP040907.1; plasmid punnamed:NZ_CP040906.1/CP040906.1	Complete	ftp://ftp.ncbi.nlm.nih.gov/genomes/all/GCF/006/351/785/GCF_006351785.1_ASM635178v1
Enterococcus faecium	E7948	SAMEA4885488	PRJEB28495	GCA_900639585.1	chromosome 1:NZ_LR135357.1/LR135357.1; plasmid 2:NZ_LR135358.1/LR135358.1; plasmid 3:NZ_LR135359.1/LR135359.1; plasmid 4:NZ_LR135360.1/LR135360.1; plasmid 5:NZ_LR135361.1/LR135361.1; plasmid 6:NZ_LR135362.1/LR135362.1; plasmid 7:NZ_LR135363.1/LR135363.1	Complete	ftp://ftp.ncbi.nlm.nih.gov/genomes/all/GCF/900/639/585/GCF_900639585.1_E7948_hybrid_assembly
Enterococcus faecium	E4456	SAMEA4884734	PRJEB28495	GCA_900639745.1	chromosome 1:NZ_LR135482.1/LR135482.1; plasmid 2:NZ_LR135483.1/LR135483.1; plasmid 3:NZ_LR135484.1/LR135484.1; plasmid 4:NZ_LR135485.1/LR135485.1; plasmid 5:NZ_LR135486.1/LR135486.1; plasmid 6:NZ_LR135487.1/LR135487.1	Complete	ftp://ftp.ncbi.nlm.nih.gov/genomes/all/GCF/900/639/745/GCF_900639745.1_E4456_hybrid_assembly
Enterococcus faecium	E8691	SAMEA4885878	PRJEB28495	GCA_900639655.1	chromosome 1:NZ_LR135435.1/LR135435.1; plasmid 2:NZ_LR135436.1/LR135436.1; plasmid 3:NZ_LR135437.1/LR135437.1; plasmid 4:NZ_LR135438.1/LR135438.1; plasmid 5:NZ_LR135439.1/LR135439.1; plasmid 6:NZ_LR135440.1/LR135440.1; plasmid 7:NZ_LR135441.1/LR135441.1; plasmid 8:NZ_LR135442.1/LR135442.1	Complete	ftp://ftp.ncbi.nlm.nih.gov/genomes/all/GCF/900/639/655/GCF_900639655.1_E8691_hybrid_assembly
Enterococcus faecium	NRRL B-2354	SAMN02604149	PRJNA74725	GCA_000336405.1	chromosome:NC_020207.1/CP004063.1; plasmid pNB2354_1:NC_020208.1/CP004064.1	Complete	ftp://ftp.ncbi.nlm.nih.gov/genomes/all/GCF/000/336/405/GCF_000336405.1_ASM33640v1
Enterococcus faecium	LS170308	SAMN08102921	PRJNA419997	GCA_002831505.1	chromosome:NZ_CP025077.1/CP025077.1; plasmid unnamed:NZ_CP025078.1/CP025078.1	Complete	ftp://ftp.ncbi.nlm.nih.gov/genomes/all/GCF/002/831/505/GCF_002831505.1_ASM283150v1
Enterococcus faecium	CBA7134	SAMN08289536	PRJNA428410	GCA_004015145.1	chromosome:NZ_CP025685.1/CP025685.1; plasmid pCBA710401:NZ_CP025687.1/CP025687.1; plasmid pCBA713402:NZ_CP025686.1/CP025686.1	Complete	ftp://ftp.ncbi.nlm.nih.gov/genomes/all/GCF/004/015/145/GCF_004015145.1_ASM401514v1
Enterococcus faecium	LAC7.2	SAMN12828129	PRJNA573875	GCA_009036045.1	chromosome:NZ_CP045012.1/CP045012.1; plasmid pI:NZ_CP045013.1/CP045013.1; plasmid pII:NZ_CP045014.1/CP045014.1	Complete	ftp://ftp.ncbi.nlm.nih.gov/genomes/all/GCF/009/036/045/GCF_009036045.1_ASM903604v1
Enterococcus faecium	HB-1	SAMN11960005	PRJNA546487	GCA_006337145.1	chromosome:NZ_CP040878.1/CP040878.1; plasmid punnamed:NZ_CP040877.1/CP040877.1	Complete	ftp://ftp.ncbi.nlm.nih.gov/genomes/all/GCF/006/337/145/GCF_006337145.1_ASM633714v1
Enterococcus faecium	EFE10021	SAMEA3726417	PRJEB12395	GCA_900066025.1	chromosome I:NZ_LN999844.1/LN999844.1	Complete	ftp://ftp.ncbi.nlm.nih.gov/genomes/all/GCF/900/066/025/GCF_900066025.1_Enterococcus_faecium_E1002_isolate
Enterococcus faecium	FA3	SAMN12530214	PRJNA559234	GCA_008000855.1	chromosome:NZ_CP042834.1/CP042834.1; plasmid unnamed1:NZ_CP042833.1/CP042833.1; plasmid unnamed2:NZ_CP042835.1/CP042835.1	Complete	ftp://ftp.ncbi.nlm.nih.gov/genomes/all/GCF/008/000/855/GCF_008000855.1_ASM800085v1
Enterococcus faecium	UW8175	SAMN03339922	PRJNA275194	GCA_001587115.1	chromosome:NZ_CP011828.1/CP011828.1; plasmid unnamed1:NZ_CP011829.1/CP011829.1; plasmid unnamed2:NZ_CP011830.1/CP011830.1; plasmid unnamed3:NZ_CP011831.1/CP011831.1	Complete	ftp://ftp.ncbi.nlm.nih.gov/genomes/all/GCF/001/587/115/GCF_001587115.1_ASM158711v1
Enterococcus faecium	NM213	SAMN10697318	PRJNA513159	GCA_005166365.1	chromosome:NZ_CP034949.1/CP034949.1; plasmid unnamed1:NZ_CP034950.1/CP034950.1; plasmid unnamed2:NZ_CP034945.1/CP034945.1; plasmid unnamed3:NZ_CP034946.1/CP034946.1; plasmid unnamed4:NZ_CP034947.1/CP034947.1; plasmid unnamed5:NZ_CP034948.1/CP034948.1	Complete	ftp://ftp.ncbi.nlm.nih.gov/genomes/all/GCF/005/166/365/GCF_005166365.1_ASM516636v1
Enterococcus faecium	FSIS1608820	SAMN08689723	PRJNA292669	GCA_004332055.1	chromosome:NZ_CP028727.1/CP028727.1; plasmid pFSIS1608820:NZ_CP028728.1/CP028728.1	Complete	ftp://ftp.ncbi.nlm.nih.gov/genomes/all/GCF/004/332/055/GCF_004332055.1_ASM433205v1
Enterococcus faecium	HY07	SAMN07945858	PRJNA416245	GCA_003574925.1	chromosome:NZ_CP032308.1/CP032308.1; plasmid unnamed1:NZ_CP032309.1/CP032309.1; plasmid unnamed2:NZ_CP032307.1/CP032307.1	Complete	ftp://ftp.ncbi.nlm.nih.gov/genomes/all/GCF/003/574/925/GCF_003574925.1_ASM357492v1
Enterococcus faecium	E8927	SAMEA4885924	PRJEB28495	GCA_900639635.1	chromosome 1:NZ_LR135428.1/LR135428.1; plasmid 2:NZ_LR135429.1/LR135429.1; plasmid 3:NZ_LR135430.1/LR135430.1; plasmid 4:NZ_LR135431.1/LR135431.1; plasmid 5:NZ_LR135432.1/LR135432.1; plasmid 6:NZ_LR135433.1/LR135433.1; plasmid 7:NZ_LR135434.1/LR135434.1	Complete	ftp://ftp.ncbi.nlm.nih.gov/genomes/all/GCF/900/639/635/GCF_900639635.1_E8927_hybrid_assembly
Enterococcus faecium	SRCM103341	SAMN10742281	PRJNA515111	GCA_004101385.1	chromosome:NZ_CP035136.1/CP035136.1; plasmid unnamed1:NZ_CP035137.1/CP035137.1; plasmid unnamed2:NZ_CP035138.1/CP035138.1	Complete	ftp://ftp.ncbi.nlm.nih.gov/genomes/all/GCF/004/101/385/GCF_004101385.1_ASM410138v1
Enterococcus faecium	DMEA02	SAMN12650248	PRJNA562786	GCA_008330605.1	chromosome:NZ_CP043484.1/CP043484.1; plasmid pDMEA1:NZ_CP043485.1/CP043485.1	Complete	ftp://ftp.ncbi.nlm.nih.gov/genomes/all/GCF/008/330/605/GCF_008330605.1_ASM833060v1
Enterococcus faecium	64/3	SAMN04009964	PRJNA293793	GCA_001298485.1	chromosome:NZ_CP012522.1/CP012522.1	Complete	ftp://ftp.ncbi.nlm.nih.gov/genomes/all/GCF/001/298/485/GCF_001298485.1_ASM129848v1
Enterococcus faecium	FDAARGOS_323	SAMN06173336	PRJNA231221	GCA_002983785.1	chromosome:NZ_CP027402.1/CP027402.1; plasmid unnamed:NZ_CP027401.1/CP027401.1	Complete	ftp://ftp.ncbi.nlm.nih.gov/genomes/all/GCF/002/983/785/GCF_002983785.1_ASM298378v1
Enterococcus faecium	3012STDY6244127	SAMEA3614259	PRJEB6403	GCA_900683475.1	chromosome 1:NZ_LR215968.1/LR215968.1	Complete	ftp://ftp.ncbi.nlm.nih.gov/genomes/all/GCF/900/683/475/GCF_900683475.1_42042_G02
Enterococcus faecium	QU 50	SAMD00112300	PRJDB4468	GCA_006741355.1	chromosome:NZ_AP019394.1/AP019394.1; plasmid pQL50:NZ_AP019395.1/AP019395.1; plasmid pQS50:NZ_AP019396.1/AP019396.1	Complete	ftp://ftp.ncbi.nlm.nih.gov/genomes/all/GCF/006/741/355/GCF_006741355.1_ASM674135v1
Enterococcus faecium	E2079	SAMEA4884567	PRJEB28495	GCA_900638765.1	chromosome 1:NZ_LR135169.1/LR135169.1	Complete	ftp://ftp.ncbi.nlm.nih.gov/genomes/all/GCF/900/638/765/GCF_900638765.1_E2079_hybrid_assembly
Enterococcus faecium	E1334	SAMEA4884531	PRJEB28495	GCA_900635365.1	chromosome 1:NZ_LR134095.1/LR134095.1; plasmid 2:NZ_LR134096.1/LR134096.1; plasmid 3:NZ_LR134097.1/LR134097.1	Complete	ftp://ftp.ncbi.nlm.nih.gov/genomes/all/GCF/900/635/365/GCF_900635365.1_E1334_hybrid_assembly
Enterococcus faecium	WEFA23	SAMN07211315	PRJNA389942	GCA_002850515.1	chromosome:NZ_CP021885.1/CP021885.1	Complete	ftp://ftp.ncbi.nlm.nih.gov/genomes/all/GCF/002/850/515/GCF_002850515.1_ASM285051v1
Enterococcus faecium	N56454	SAMN11942428	PRJNA292665	GCA_006351845.1	chromosome:NZ_CP040904.1/CP040904.1; plasmid unnamed:NZ_CP040905.1/CP040905.1	Complete	ftp://ftp.ncbi.nlm.nih.gov/genomes/all/GCF/006/351/845/GCF_006351845.1_ASM635184v1
Enterococcus faecium	E0139	SAMEA4884426	PRJEB28495	GCA_900634805.1	chromosome 1:NZ_LR132067.1/LR132067.1; plasmid 2:NZ_LR132068.1/LR132068.1	Complete	ftp://ftp.ncbi.nlm.nih.gov/genomes/all/GCF/900/634/805/GCF_900634805.1_E0139_hybrid_assembly
Enterococcus faecium	NCTC7174	SAMEA4557825	PRJEB6403	GCA_900637035.1	chromosome 1:NZ_LR134337.1/LR134337.1	Complete	ftp://ftp.ncbi.nlm.nih.gov/genomes/all/GCF/900/637/035/GCF_900637035.1_46582_D01
Enterococcus faecium	E0595	SAMEA4884467	PRJEB28495	GCA_900638815.1	chromosome 1:NZ_LR135179.1/LR135179.1; plasmid 2:NZ_LR135180.1/LR135180.1	Complete	ftp://ftp.ncbi.nlm.nih.gov/genomes/all/GCF/900/638/815/GCF_900638815.1_E0595_hybrid_assembly
Enterococcus faecium	E9101	SAMEA4885972	PRJEB28495	GCA_900639705.1	chromosome 1:NZ_LR135474.1/LR135474.1	Complete	ftp://ftp.ncbi.nlm.nih.gov/genomes/all/GCF/900/639/705/GCF_900639705.1_E9101_hybrid_assembly
Enterococcus faecium	E4227	SAMEA4884646	PRJEB28495	GCA_900638775.1	chromosome 1:NZ_LR135170.1/LR135170.1; plasmid 2:NZ_LR135171.1/LR135171.1; plasmid 3:NZ_LR135172.1/LR135172.1; plasmid 4:NZ_LR135173.1/LR135173.1	Complete	ftp://ftp.ncbi.nlm.nih.gov/genomes/all/GCF/900/638/775/GCF_900638775.1_E4227_hybrid_assembly
Enterococcus faecium	E4239	SAMEA4884658	PRJEB28495	GCA_900640265.1	chromosome 1:NZ_LR135782.1/LR135782.1; plasmid 2:NZ_LR135783.1/LR135783.1; plasmid 3:NZ_LR135784.1/LR135784.1; plasmid 4:NZ_LR135785.1/LR135785.1	Complete	ftp://ftp.ncbi.nlm.nih.gov/genomes/all/GCF/900/640/265/GCF_900640265.1_E4239_hybrid_assembly
Enterococcus faecium	Aus0004	SAMN02604218	PRJNA86649	GCA_000250945.1	chromosome:CP003351.1; plasmid AUS0004_p1:CP003352.1; plasmid AUS0004_p2:CP003353.1; plasmid AUS0004_p3:CP003354.1	Complete	ftp://ftp.ncbi.nlm.nih.gov/genomes/all/GCF/000/250/945/GCF_000250945.1_ASM25094v1
Enterococcus faecium	Gr17	SAMN10264165	PRJNA497659	GCA_003711605.1	chromosome:CP033376.1; plasmid pGR17:CP033377.1	Complete	ftp://ftp.ncbi.nlm.nih.gov/genomes/all/GCF/003/711/605/GCF_003711605.1_ASM371160v1

## Sheet: Table S2
#Organism/Name	Strain	BioSample	BioProject	Assembly	Replicons	Status	RefSeq FTP
Staphylococcus epidermidis	ATCC 14990	SAMN10738425	PRJNA515334	GCA_006094375.1	chromosome:NZ_CP035288.1/CP035288.1; plasmid unnamed1:NZ_CP035289.1/CP035289.1; plasmid unnamed2:NZ_CP035290.1/CP035290.1	Complete	ftp://ftp.ncbi.nlm.nih.gov/genomes/all/GCF/006/094/375/GCF_006094375.1_ASM609437v1
Staphylococcus epidermidis	NBRC 100911	SAMD00169832	PRJDB8042	GCA_006742205.1	chromosome:NZ_AP019721.1/AP019721.1; plasmid pSEP1:NZ_AP019722.1/AP019722.1	Complete	ftp://ftp.ncbi.nlm.nih.gov/genomes/all/GCF/006/742/205/GCF_006742205.1_ASM674220v1
Staphylococcus epidermidis	BPH0662	SAMEA3982825	PRJEB13975	GCA_900086615.2	chromosome 1:NZ_LT571449.1/LT571449.1; plasmid 2:NZ_LT571450.1/LT571450.1; plasmid 3:NZ_LT571451.1/LT571451.1; plasmid 4:NZ_LR736240.1/LR736240.1	Complete	ftp://ftp.ncbi.nlm.nih.gov/genomes/all/GCF/900/086/615/GCF_900086615.2_BPH0662
Staphylococcus epidermidis	NCTC13924	SAMEA104318201	PRJEB6403	GCA_900638695.1	chromosome 1:NZ_LR134536.1/LR134536.1	Complete	ftp://ftp.ncbi.nlm.nih.gov/genomes/all/GCF/900/638/695/GCF_900638695.1_59178_A02
Staphylococcus epidermidis	IRL01	SAMN09103952	PRJNA532483	GCA_009685135.1	chromosome:NZ_CP045648.1/CP045648.1; plasmid pBPH0747-01:NZ_CP045647.1/CP045647.1	Complete	ftp://ftp.ncbi.nlm.nih.gov/genomes/all/GCF/009/685/135/GCF_009685135.1_ASM968513v1
Staphylococcus epidermidis	DAR1907	SAMN07444319	PRJNA308322	GCA_002850315.1	chromosome:NZ_CP013943.1/CP013943.1	Complete	ftp://ftp.ncbi.nlm.nih.gov/genomes/all/GCF/002/850/315/GCF_002850315.1_ASM285031v1
Staphylococcus epidermidis	none	SAMEA3712772	PRJEB35032	GCA_902509525.1	chromosome 1:NZ_LR735432.1/LR735432.1; plasmid 2:NZ_LR735433.1/LR735433.1	Complete	ftp://ftp.ncbi.nlm.nih.gov/genomes/all/GCF/902/509/525/GCF_902509525.1_Se_RP62a_UoM
Staphylococcus epidermidis	RP62A	SAMN02603975	PRJNA64	GCA_000011925.1	chromosome:NC_002976.3/CP000029.1; plasmid pSERP:NC_006663.1/CP000028.1	Complete	ftp://ftp.ncbi.nlm.nih.gov/genomes/all/GCF/000/011/925/GCF_000011925.1_ASM1192v1
Staphylococcus epidermidis	14.1.R1	SAMN06167133	PRJNA358169	GCA_001956655.2	CP018841.1; chromosome:NZ_CP018842.1/CP018842.1; plasmid pHOB1:NZ_CP018843.1/CP018843.1; plasmid pHOB2:NZ_CP018844.1/CP018844.1	Complete	ftp://ftp.ncbi.nlm.nih.gov/genomes/all/GCF/001/956/655/GCF_001956655.1_ASM195665v2
Staphylococcus epidermidis		SAMEA3712754	PRJEB35032	GCA_902509515.1	chromosome 1:NZ_LR735437.1/LR735437.1; plasmid 2:NZ_LR735438.1/LR735438.1; plasmid 3:NZ_LR735439.1/LR735439.1	Complete	ftp://ftp.ncbi.nlm.nih.gov/genomes/all/GCF/902/509/515/GCF_902509515.1_Se_BPH0723
Staphylococcus epidermidis	FDAARGOS_529	SAMN10163224	PRJNA231221	GCA_003812425.1	chromosome:NZ_CP033782.1/CP033782.1; plasmid unnamed1:NZ_CP033781.1/CP033781.1; plasmid unnamed2:NZ_CP033783.1/CP033783.1	Complete	ftp://ftp.ncbi.nlm.nih.gov/genomes/all/GCF/003/812/425/GCF_003812425.1_ASM381242v1
Staphylococcus epidermidis	none	SAMEA3712766	PRJEB35032	GCA_902509505.1	chromosome 1:NZ_LR735434.1/LR735434.1; plasmid 2:NZ_LR735435.1/LR735435.1; plasmid 3:NZ_LR735436.1/LR735436.1	Complete	ftp://ftp.ncbi.nlm.nih.gov/genomes/all/GCF/902/509/505/GCF_902509505.1_Se_BPH0736
Staphylococcus epidermidis	none	SAMEA3712742	PRJEB35032	GCA_902509535.1	chromosome 1:NZ_LR735440.1/LR735440.1; plasmid 2:NZ_LR735441.1/LR735441.1; plasmid 3:NZ_LR735442.1/LR735442.1	Complete	ftp://ftp.ncbi.nlm.nih.gov/genomes/all/GCF/902/509/535/GCF_902509535.1_Se_BPH0711
Staphylococcus epidermidis	none	SAMEA3712735	PRJEB35032	GCA_902509495.1	chromosome 1:NZ_LR735429.1/LR735429.1; plasmid 2:NZ_LR735430.1/LR735430.1	Complete	ftp://ftp.ncbi.nlm.nih.gov/genomes/all/GCF/902/509/495/GCF_902509495.1_Se_BPH0704
Staphylococcus epidermidis	CDC121	SAMN10473924	PRJNA506797	GCA_003856455.1	chromosome:NZ_CP034115.1/CP034115.1; plasmid pSTA481:NZ_CP034116.1/CP034116.1; plasmid pSTA482:NZ_CP034117.1/CP034117.1	Complete	ftp://ftp.ncbi.nlm.nih.gov/genomes/all/GCF/003/856/455/GCF_003856455.1_ASM385645v1
Staphylococcus epidermidis	ATCC 12228	SAMN12721478	PRJNA564724	GCA_009873455.1	chromosome:NZ_CP043845.1/CP043845.1; plasmid unnamed:NZ_CP043846.1/CP043846.1	Complete	ftp://ftp.ncbi.nlm.nih.gov/genomes/all/GCF/009/873/455/GCF_009873455.1_ASM987345v1
Staphylococcus epidermidis	NCCP 16828	SAMN12721499	PRJNA564725	GCA_009769125.1	chromosome:NZ_CP043847.1/CP043847.1; plasmid unnamed:NZ_CP043848.1/CP043848.1	Complete	ftp://ftp.ncbi.nlm.nih.gov/genomes/all/GCF/009/769/125/GCF_009769125.1_ASM976912v1
Staphylococcus epidermidis	SEI	SAMN02928813	PRJNA244351	GCA_000759555.1	chromosome:NZ_CP009046.1/CP009046.1; plasmid unnamed:NZ_CP009047.1/CP009047.1	Complete	ftp://ftp.ncbi.nlm.nih.gov/genomes/all/GCF/000/759/555/GCF_000759555.1_ASM75955v1
Staphylococcus epidermidis	ATCC 12228	SAMN02603126	PRJNA279	GCA_000007645.1	chromosome:NC_004461.1/AE015929.1; plasmid pSE-12228-01:NC_005008.1/AE015930.1; plasmid pSE-12228-02:NC_005007.1/AE015931.1; plasmid pSE-12228-03:NC_005006.1/AE015932.1; plasmid pSE-12228-04:NC_005005.1/AE015933.1; plasmid pSE-12228-05:NC_005004.1/AE015934.1; plasmid pSE-12228-06:NC_005003.1/AE015935.1	Complete	ftp://ftp.ncbi.nlm.nih.gov/genomes/all/GCF/000/007/645/GCF_000007645.1_ASM764v1
Staphylococcus epidermidis	FDAARGOS_153	SAMN03996299	PRJNA231221	GCA_002944995.1	chromosome:NZ_CP014119.1/CP014119.1; plasmid unnamed1:NZ_CP014118.1/CP014118.1; plasmid unnamed2:NZ_CP014120.1/CP014120.1; plasmid unnamed3:NZ_CP014117.1/CP014117.1; plasmid unnamed4:NZ_CP014116.1/CP014116.1	Complete	ftp://ftp.ncbi.nlm.nih.gov/genomes/all/GCF/002/944/995/GCF_002944995.1_ASM294499v1
Staphylococcus epidermidis	ATCC 12228	SAMN07291625	PRJNA392321	GCA_002215535.1	chromosome:NZ_CP022247.1/CP022247.1; plasmid pAMT1:NZ_CP022249.1/CP022249.1; plasmid pAMT2:NZ_CP022250.1/CP022250.1; plasmid pAMT3:NZ_CP022251.1/CP022251.1; plasmid pAMT4:NZ_CP022252.1/CP022252.1; plasmid pAMT5:NZ_CP022248.1/CP022248.1	Complete	ftp://ftp.ncbi.nlm.nih.gov/genomes/all/GCF/002/215/535/GCF_002215535.1_ASM221553v1
Staphylococcus epidermidis	PM221	SAMEA3139103	PRJEB5186	GCA_000751035.1	chromosome I:NZ_HG813242.1/HG813242.1; plasmid II:NZ_HG813243.1/HG813243.1; plasmid III:NZ_HG813244.1/HG813244.1; plasmid IV:NZ_HG813245.1/HG813245.1; plasmid V:NZ_HG813246.1/HG813246.1	Complete	ftp://ftp.ncbi.nlm.nih.gov/genomes/all/GCF/000/751/035/GCF_000751035.1_PM221
Staphylococcus epidermidis	FDAARGOS_161	SAMN03996306	PRJNA231221	GCA_002954055.1	chromosome:NZ_CP014132.1/CP014132.1; plasmid unnamed1:NZ_CP014130.1/CP014130.1; plasmid unnamed2:NZ_CP014131.1/CP014131.1	Complete	ftp://ftp.ncbi.nlm.nih.gov/genomes/all/GCF/002/954/055/GCF_002954055.1_ASM295405v1
Staphylococcus epidermidis	CSF41498	SAMN09491332	PRJNA478035	GCA_003325735.1	chromosome:NZ_CP030246.1/CP030246.1; plasmid pCSF41498_1:NZ_CP030247.1/CP030247.1; plasmid pCSF41498_2:NZ_CP030248.1/CP030248.1; plasmid pCSF41498_3:NZ_CP030249.1/CP030249.1	Complete	ftp://ftp.ncbi.nlm.nih.gov/genomes/all/GCF/003/325/735/GCF_003325735.1_ASM332573v1
Staphylococcus epidermidis		SAMEA3712729	PRJEB35032	GCA_902509485.1	chromosome 1:NZ_LR735421.1/LR735421.1; plasmid 2:NZ_LR735422.1/LR735422.1; plasmid 3:NZ_LR735423.1/LR735423.1	Complete	ftp://ftp.ncbi.nlm.nih.gov/genomes/all/GCF/902/509/485/GCF_902509485.1_Se_BPH0697
Staphylococcus epidermidis	CDC120	SAMN10473910	PRJNA506796	GCA_003856395.1	chromosome:NZ_CP034111.1/CP034111.1; plasmid pSTA491:NZ_CP034112.1/CP034112.1; plasmid pSTA492:NZ_CP034113.1/CP034113.1; plasmid pSTA493:NZ_CP034114.1/CP034114.1	Complete	ftp://ftp.ncbi.nlm.nih.gov/genomes/all/GCF/003/856/395/GCF_003856395.1_ASM385639v1
Staphylococcus epidermidis	strain1457	SAMN02640609	PRJNA377759	GCA_002085695.1	chromosome:NZ_CP020463.1/CP020463.1; plasmid p1457:NZ_CP020462.1/CP020462.1	Complete	ftp://ftp.ncbi.nlm.nih.gov/genomes/all/GCF/002/085/695/GCF_002085695.1_ASM208569v1
Staphylococcus epidermidis	E73	SAMN10857478	PRJNA518762	GCA_011038575.1	chromosome:CP035643.1	Complete	ftp://ftp.ncbi.nlm.nih.gov/genomes/all/GCF/011/038/575/GCF_011038575.1_ASM1103857v1
Staphylococcus epidermidis	NCCP 16829	SAMN12721531	PRJNA564727	GCA_009769015.1	chromosome:NZ_CP043841.1/CP043841.1	Complete	ftp://ftp.ncbi.nlm.nih.gov/genomes/all/GCF/009/769/015/GCF_009769015.1_ASM976901v1
Staphylococcus xylosus	SMQ-121	SAMN02850631	PRJNA241308	GCA_000709415.1	chromosome:NZ_CP008724.1/CP008724.1	Complete	ftp://ftp.ncbi.nlm.nih.gov/genomes/all/GCA/000/709/415/GCA_000709415.1_ASM70941v1
Staphylococcus xylosus	S170	SAMN04383932	PRJNA307611	GCA_002078255.1	chromosome:NZ_CP013922.1/CP013922.1	Complete	ftp://ftp.ncbi.nlm.nih.gov/genomes/all/GCA/002/078/255/GCA_002078255.1_ASM207825v1
Staphylococcus xylosus	HKUOPL8	SAMN02639856	PRJNA237847	GCA_000706685.1	chromosome:NZ_CP007208.1/CP007208.1; plasmid unnamed:NZ_CP007209.1/CP007209.1	Complete	ftp://ftp.ncbi.nlm.nih.gov/genomes/all/GCA/000/706/685/GCA_000706685.1_ASM70668v1
Staphylococcus xylosus	2	SAMN09714559	PRJNA482667	GCA_007814625.1	chromosome:NZ_CP031275.1/CP031275.1; plasmid unnamed1:NZ_CP031276.1/CP031276.1	Complete	ftp://ftp.ncbi.nlm.nih.gov/genomes/all/GCA/007/814/625/GCA_007814625.1_ASM781462v1
Staphylococcus xylosus	C2a	SAMEA2674919	PRJEB6876	GCA_000953575.1	chromosome 1:NZ_LN554884.1/LN554884.1	Complete	ftp://ftp.ncbi.nlm.nih.gov/genomes/all/GCA/000/953/575/GCA_000953575.1_Staphylococcus_xylosus_C2a
Staphylococcus xylosus	ATCC 29971	SAMEA104410611	PRJEB22856	GCA_900240095.1	chromosome I:NZ_LT963439.1/LT963439.1	Chromosome	ftp://ftp.ncbi.nlm.nih.gov/genomes/all/GCA/900/240/095/GCA_900240095.1_xylosus
Staphylococcus xylosus	NCTC11043	SAMEA3539705	PRJEB6403	GCA_900458755.1		Contig	ftp://ftp.ncbi.nlm.nih.gov/genomes/all/GCA/900/458/755/GCA_900458755.1_41665_D01
Staphylococcus xylosus	CCM 2738	SAMN06127815	PRJNA356822	GCA_002732165.1		Contig	ftp://ftp.ncbi.nlm.nih.gov/genomes/all/GCA/002/732/165/GCA_002732165.1_ASM273216v1
Staphylococcus xylosus	NCTC 11043	SAMN05978021	PRJNA339206	GCA_002901985.1		Scaffold	ftp://ftp.ncbi.nlm.nih.gov/genomes/all/GCA/002/901/985/GCA_002901985.1_ASM290198v1
Staphylococcus xylosus	FAM 20833	SAMN11653955	PRJNA543085	GCA_005864455.1		Scaffold	ftp://ftp.ncbi.nlm.nih.gov/genomes/all/GCA/005/864/455/GCA_005864455.1_ASM586445v1
Staphylococcus xylosus	UGA5	SAMN07665175	PRJNA407859	GCA_003850005.1		Scaffold	ftp://ftp.ncbi.nlm.nih.gov/genomes/all/GCA/003/850/005/GCA_003850005.1_ASM385000v1
Staphylococcus xylosus	MGYG-HGUT-00011	SAMEA5849512	PRJEB33885	GCA_902362245.1		Scaffold	ftp://ftp.ncbi.nlm.nih.gov/genomes/all/GCA/902/362/245/GCA_902362245.1_MGYG-HGUT-00011
Staphylococcus xylosus	47-83	SAMEA1929513	PRJEB2655	GCA_900098615.1		Scaffold	ftp://ftp.ncbi.nlm.nih.gov/genomes/all/GCA/900/098/615/GCA_900098615.1_10900_2_26
Staphylococcus xylosus	BC10	SAMN04244270	PRJNA301343	GCA_001747745.1		Contig	ftp://ftp.ncbi.nlm.nih.gov/genomes/all/GCA/001/747/745/GCA_001747745.1_ASM174774v1
Staphylococcus xylosus	WT6	SAMN11126832	PRJNA527079	GCA_004571015.1		Contig	ftp://ftp.ncbi.nlm.nih.gov/genomes/all/GCA/004/571/015/GCA_004571015.1_ASM457101v1
Staphylococcus xylosus	DMB3-Bh1	SAMN02469673	PRJNA210599	GCA_000467225.1		Scaffold	ftp://ftp.ncbi.nlm.nih.gov/genomes/all/GCA/000/467/225/GCA_000467225.1_Staphylococcus_xylosus_strain_DMB3-Bh1
Staphylococcus xylosus	INIFAP 005-08	SAMN08134549	PRJNA421192	GCA_002836835.1		Scaffold	ftp://ftp.ncbi.nlm.nih.gov/genomes/all/GCA/002/836/835/GCA_002836835.1_ASM283683v1
Staphylococcus xylosus	INIFAP 009-16	SAMN08134548	PRJNA421192	GCA_002836825.1		Contig	ftp://ftp.ncbi.nlm.nih.gov/genomes/all/GCA/002/836/825/GCA_002836825.1_ASM283682v1
Staphylococcus xylosus	733A	SAMN04244269	PRJNA301343	GCA_001748025.1		Contig	ftp://ftp.ncbi.nlm.nih.gov/genomes/all/GCA/001/748/025/GCA_001748025.1_ASM174802v1
Staphylococcus xylosus	SNUC 1349	SAMN06173234	PRJNA342349	GCA_003578865.1		Contig	ftp://ftp.ncbi.nlm.nih.gov/genomes/all/GCA/003/578/865/GCA_003578865.1_ASM357886v1
Staphylococcus xylosus	DE0198	SAMN11792358	PRJNA543692	GCA_007677965.1		Scaffold	ftp://ftp.ncbi.nlm.nih.gov/genomes/all/GCA/007/677/965/GCA_007677965.1_ASM767796v1
Staphylococcus xylosus	INIFAP 004-15	SAMN08134547	PRJNA421192	GCA_002836875.1		Contig	ftp://ftp.ncbi.nlm.nih.gov/genomes/all/GCA/002/836/875/GCA_002836875.1_ASM283687v1
Staphylococcus xylosus	CHJ_154	SAMN04244268	PRJNA301343	GCA_001748045.1		Contig	ftp://ftp.ncbi.nlm.nih.gov/genomes/all/GCA/001/748/045/GCA_001748045.1_ASM174804v1
Staphylococcus xylosus	22B	SAMN04244266	PRJNA301343	GCA_001747725.1		Contig	ftp://ftp.ncbi.nlm.nih.gov/genomes/all/GCA/001/747/725/GCA_001747725.1_ASM174772v1
Staphylococcus xylosus	CJH_74	SAMN04244267	PRJNA301343	GCA_001747735.1		Contig	ftp://ftp.ncbi.nlm.nih.gov/genomes/all/GCA/001/747/735/GCA_001747735.1_ASM174773v1
Staphylococcus xylosus	NJ	SAMN02472169	PRJNA182119	GCA_000338275.1		Contig	ftp://ftp.ncbi.nlm.nih.gov/genomes/all/GCA/000/338/275/GCA_000338275.1_StaXyl1.0
Staphylococcus xylosus	SNUC 4735	SAMN06173252	PRJNA342349	GCA_003579115.1		Contig	ftp://ftp.ncbi.nlm.nih.gov/genomes/all/GCA/003/579/115/GCA_003579115.1_ASM357911v1
Staphylococcus xylosus	SNUC 5173	SAMN06173247	PRJNA342349	GCA_003578765.1		Contig	ftp://ftp.ncbi.nlm.nih.gov/genomes/all/GCA/003/578/765/GCA_003578765.1_ASM357876v1
Staphylococcus xylosus	MGYG-HGUT-00006	SAMEA5849507	PRJEB33885	GCA_902362295.1		Scaffold	ftp://ftp.ncbi.nlm.nih.gov/genomes/all/GCA/902/362/295/GCA_902362295.1_MGYG-HGUT-00006
Staphylococcus xylosus	LSR_02N	SAMN03273298	PRJNA271205	GCA_000815285.1		Contig	ftp://ftp.ncbi.nlm.nih.gov/genomes/all/GCA/000/815/285/GCA_000815285.1_StaXyl1.0
Staphylococcus xylosus	SNUC 233	SAMN06173229	PRJNA342349	GCA_003041315.1		Contig	ftp://ftp.ncbi.nlm.nih.gov/genomes/all/GCA/003/041/315/GCA_003041315.1_ASM304131v1
Staphylococcus xylosus	NBRC 109770	SAMD00172690	PRJDB3238	GCA_007992815.1		Contig	ftp://ftp.ncbi.nlm.nih.gov/genomes/all/GCA/007/992/815/GCA_007992815.1_ASM799281v1
Staphylococcus xylosus	SNUC 237	SAMN06173230	PRJNA342349	GCA_003578895.1		Contig	ftp://ftp.ncbi.nlm.nih.gov/genomes/all/GCA/003/578/895/GCA_003578895.1_ASM357889v1
Staphylococcus xylosus	NS341	SAMN03401363	PRJNA278269	GCA_001476985.1		Contig	ftp://ftp.ncbi.nlm.nih.gov/genomes/all/GCA/001/476/985/GCA_001476985.1_ASM147698v1
Staphylococcus xylosus	SNUC 27	SAMN06173225	PRJNA342349	GCA_003041555.1		Contig	ftp://ftp.ncbi.nlm.nih.gov/genomes/all/GCA/003/041/555/GCA_003041555.1_ASM304155v1
Staphylococcus xylosus	SNUC 416	SAMN06173231	PRJNA342349	GCA_003578885.1		Contig	ftp://ftp.ncbi.nlm.nih.gov/genomes/all/GCA/003/578/885/GCA_003578885.1_ASM357888v1
Staphylococcus xylosus	SNUC 5345	SAMN06173248	PRJNA342349	GCA_003041265.1		Contig	ftp://ftp.ncbi.nlm.nih.gov/genomes/all/GCA/003/041/265/GCA_003041265.1_ASM304126v1
Staphylococcus xylosus	SNUC 1397	SAMN06173235	PRJNA342349	GCA_003042795.1		Contig	ftp://ftp.ncbi.nlm.nih.gov/genomes/all/GCA/003/042/795/GCA_003042795.1_ASM304279v1
Staphylococcus xylosus	SNUC 1267	SAMN06173233	PRJNA342349	GCA_003043105.1		Contig	ftp://ftp.ncbi.nlm.nih.gov/genomes/all/GCA/003/043/105/GCA_003043105.1_ASM304310v1
Staphylococcus xylosus	SNUC 5423	SAMN06173250	PRJNA342349	GCA_003041535.1		Contig	ftp://ftp.ncbi.nlm.nih.gov/genomes/all/GCA/003/041/535/GCA_003041535.1_ASM304153v1
Staphylococcus xylosus	SNUC 102	SAMN06173227	PRJNA342349	GCA_003578925.1		Contig	ftp://ftp.ncbi.nlm.nih.gov/genomes/all/GCA/003/578/925/GCA_003578925.1_ASM357892v1
Staphylococcus xylosus	SNUC 5355	SAMN06173249	PRJNA342349	GCA_003578725.1		Contig	ftp://ftp.ncbi.nlm.nih.gov/genomes/all/GCA/003/578/725/GCA_003578725.1_ASM357872v1
Staphylococcus xylosus	SNUC 3232	SAMN06173238	PRJNA342349	GCA_003041275.1		Contig	ftp://ftp.ncbi.nlm.nih.gov/genomes/all/GCA/003/041/275/GCA_003041275.1_ASM304127v1
Staphylococcus xylosus	SNUC 3358	SAMN06173239	PRJNA342349	GCA_003578815.1		Contig	ftp://ftp.ncbi.nlm.nih.gov/genomes/all/GCA/003/578/815/GCA_003578815.1_ASM357881v1
Staphylococcus xylosus	SNUC 196	SAMN06173228	PRJNA342349	GCA_003043125.1		Contig	ftp://ftp.ncbi.nlm.nih.gov/genomes/all/GCA/003/043/125/GCA_003043125.1_ASM304312v1
Staphylococcus xylosus	SNUC 4611	SAMN06173244	PRJNA342349	GCA_003043095.1		Contig	ftp://ftp.ncbi.nlm.nih.gov/genomes/all/GCA/003/043/095/GCA_003043095.1_ASM304309v1
Staphylococcus xylosus	SNUC 5003	SAMN06173246	PRJNA342349	GCA_003578785.1		Contig	ftp://ftp.ncbi.nlm.nih.gov/genomes/all/GCA/003/578/785/GCA_003578785.1_ASM357878v1
Staphylococcus xylosus	SNUC 47	SAMN06173226	PRJNA342349	GCA_003043175.1		Contig	ftp://ftp.ncbi.nlm.nih.gov/genomes/all/GCA/003/043/175/GCA_003043175.1_ASM304317v1
Staphylococcus xylosus	SNUC 4554	SAMN06173242	PRJNA342349	GCA_003579155.1		Contig	ftp://ftp.ncbi.nlm.nih.gov/genomes/all/GCA/003/579/155/GCA_003579155.1_ASM357915v1
Staphylococcus xylosus	SNUC 2618	SAMN06173237	PRJNA342349	GCA_003578835.1		Contig	ftp://ftp.ncbi.nlm.nih.gov/genomes/all/GCA/003/578/835/GCA_003578835.1_ASM357883v1
Staphylococcus xylosus	SNUC 2570	SAMN06173236	PRJNA342349	GCA_003041515.1		Contig	ftp://ftp.ncbi.nlm.nih.gov/genomes/all/GCA/003/041/515/GCA_003041515.1_ASM304151v1
Staphylococcus xylosus	SNUC 3812	SAMN06173240	PRJNA342349	GCA_003041475.1		Contig	ftp://ftp.ncbi.nlm.nih.gov/genomes/all/GCA/003/041/475/GCA_003041475.1_ASM304147v1
Staphylococcus xylosus	SNUC 5740	SAMN06173251	PRJNA342349	GCA_003579145.1		Contig	ftp://ftp.ncbi.nlm.nih.gov/genomes/all/GCA/003/579/145/GCA_003579145.1_ASM357914v1
Staphylococcus xylosus	SNUC 4476	SAMN06173241	PRJNA342349	GCA_003041485.1		Contig	ftp://ftp.ncbi.nlm.nih.gov/genomes/all/GCA/003/041/485/GCA_003041485.1_ASM304148v1
Staphylococcus xylosus	SNUC 966	SAMN06173232	PRJNA342349	GCA_003043145.1		Contig	ftp://ftp.ncbi.nlm.nih.gov/genomes/all/GCA/003/043/145/GCA_003043145.1_ASM304314v1
Staphylococcus xylosus	SNUC 4938	SAMN06173245	PRJNA342349	GCA_003041255.1		Contig	ftp://ftp.ncbi.nlm.nih.gov/genomes/all/GCA/003/041/255/GCA_003041255.1_ASM304125v1
Staphylococcus xylosus	SNUC 4555	SAMN06173243	PRJNA342349	GCA_003578795.1		Contig	ftp://ftp.ncbi.nlm.nih.gov/genomes/all/GCA/003/578/795/GCA_003578795.1_ASM357879v1
Staphylococcus carnosus	TM300	SAMEA2272563	PRJEA34811	GCA_000009405.1	chromosome:NC_012121.1/AM295250.1	Complete	ftp://ftp.ncbi.nlm.nih.gov/genomes/all/GCF/000/009/405/GCF_000009405.1_ASM940v1
Staphylococcus carnosus	LTH 3730; SK 13; JCM 6069	SAMN05362534	PRJNA327949	GCA_001701005.1	chromosome:NZ_CP016760.1/CP016760.1	Complete	ftp://ftp.ncbi.nlm.nih.gov/genomes/all/GCF/001/701/005/GCF_001701005.1_ASM170100v1
Staphylococcus carnosus	NCTC13826	SAMEA4364214	PRJEB6403	GCA_900458365.1		Contig	ftp://ftp.ncbi.nlm.nih.gov/genomes/all/GCF/900/458/365/GCF_900458365.1_50279_B02
Staphylococcus carnosus	NCTC13825	SAMEA4364213	PRJEB6403	GCA_900458435.1		Contig	ftp://ftp.ncbi.nlm.nih.gov/genomes/all/GCF/900/458/435/GCF_900458435.1_50279_A02
Staphylococcus carnosus	DSM 11676	SAMN05977996	PRJNA339206	GCA_002902605.1		Scaffold	ftp://ftp.ncbi.nlm.nih.gov/genomes/all/GCF/002/902/605/GCF_002902605.1_ASM290260v1
Staphylococcus carnosus	336	SAMN03998523	PRJNA254477	GCA_001276205.1		Contig	ftp://ftp.ncbi.nlm.nih.gov/genomes/all/GCF/001/276/205/GCF_001276205.1_ASM127620v1
Staphylococcus carnosus	NBRC 109622	SAMD00172678	PRJDB1634	GCA_007992595.1		Contig	ftp://ftp.ncbi.nlm.nih.gov/genomes/all/GCF/007/992/595/GCF_007992595.1_ASM799259v1
Staphylococcus carnosus	LTH7013	SAMN03428885	PRJNA278706	GCA_000969565.1		Contig	ftp://ftp.ncbi.nlm.nih.gov/genomes/all/GCF/000/969/565/GCF_000969565.1_ASM96956v1
Staphylococcus carnosus	NBRC 109623	SAMD00172679	PRJDB1635	GCA_007992615.1		Contig	ftp://ftp.ncbi.nlm.nih.gov/genomes/all/GCF/007/992/615/GCF_007992615.1_ASM799261v1
Staphylococcus carnosus	DSM 20501	SAMN05977992	PRJNA339206	GCA_003970565.1		Scaffold	ftp://ftp.ncbi.nlm.nih.gov/genomes/all/GCF/003/970/565/GCF_003970565.1_ASM397056v1

## Sheet: Table S3
S. aureus reference strain	Reference Genome	Protein ID	Symbol
Newman (GCA_000010465.1)	NC_009641.1	WP_000667269.1	deoC
Newman (GCA_000010465.1)	NC_009641.1	WP_000754443.1	sstD
Newman (GCA_000010465.1)	NC_009641.1	WP_000972781.1	plsY
LGA251 (GCA_000237265.1)	NC_017349.1	WP_000769690.1	eap

## Sheet: Table S4
Phylogeny Order	Strain	Groups	Dups	Transpo	Hypo	Phages	MRSA
1	GCA_000189455.3_Saureus_O46	36	69	5	13	3	MSSA
2	GCA_004797195.1_Saureus_O82	12	24	2	2	3	MSSA
3	GCA_003627835.1_Saureus_O326	10	20	0	2	5	MSSA
4	GCA_004771975.1_Saureus_O408	13	26	2	2	4	MSSA
5	GCA_003030085.1_Saureus_CFSAN064037	9	25	8	0	4	MRSA
6	GCA_900635255.1_Saureus_NCTC13552	7	15	3	0	4	MSSA
7	GCA_000237265.1_Saureus_LGA251	9	19	3	0	5	MRSA
8	GCA_004772175.1_Saureus_O55	13	26	0	12	5	MSSA
9	GCA_900474535.1_Saureus_NCTC7485	18	40	10	11	7	MSSA
10	GCA_000009005.1_Saureus_RF122	18	41	11	13	5	MSSA
11	GCA_900474695.1_Saureus_NCTC5663	22	45	3	7	2	MSSA
12	GCA_000144955.1_Saureus_JKD6159	11	27	7	4	6	MRSA
13	GCA_003609915.1_Saureus_GN1	12	41	26	0	4	MSSA
14	GCA_003609895.1_Saureus_GN3	11	40	27	2	5	MSSA
15	GCA_000462955.1_Saureus_6850	14	35	19	0	6	MSSA
16	GCA_000452385.2_Saureus_Tager104	35	70	6	12	5	MSSA
17	GCA_003490125.1_Saureus_O17	19	39	5	11	3	MSSA
18	GCA_004771515.1_Saureus_B119	18	37	5	10	3	MSSA
19	GCA_900636695.1_Saureus_NCTC1803	49	110	13	27	3	MSSA
20	GCA_004772215.1_Saureus_O268	43	91	6	36	4	MSSA
21	GCA_000210315.1_Saureus_ED133	48	112	7	47	3	MSSA
22	GCA_003955945.1_Saureus_O267	52	123	8	54	4	MSSA
23	GCA_900636335.1_Saureus_NCTC7988	33	80	7	30	3	MSSA
24	GCA_900635315.1_Saureus_NCTC9555	42	97	8	39	3	MSSA
25	GCA_003354905.1_Saureus_78	15	57	23	8	5	MSSA
26	GCA_003354545.1_Saureus_27	14	55	21	8	5	MSSA
27	GCA_001018845.2_Saureus_NRS153	20	60	23	13	4	MSSA
28	GCA_003354645.1_Saureus_128	14	61	24	1	4	MSSA
29	GCA_003354605.1_Saureus_422	14	61	24	1	4	MSSA
30	GCA_001444345.1_Saureus_XQ	10	31	15	4	4	MSSA
31	GCA_000470865.1_Saureus_SA40	12	39	23	2	6	MRSA
32	GCA_001880265.1_Saureus_SA40TW	10	34	22	0	4	MRSA
33	GCA_004772055.1_Saureus_O331	12	34	17	7	5	MSSA
34	GCA_002633845.1_Saureus_CFSAN007883	9	36	19	0	6	MSSA
35	GCA_003288395.1_Saureus_AR_475	19	62	33	17	6	MRSA
36	GCA_008693765.1_Saureus_FDAARGOS_660	23	68	32	15	6	MRSA
37	GCA_002442975.1_Saureus_HZW450	26	72	29	8	5	MRSA
38	GCA_000237125.3_Saureus_M013	14	44	26	4	4	MRSA
39	GCA_000470845.1_Saureus_SA957	16	46	24	4	4	MRSA
40	GCA_009684655.1_Saureus_ZY05	15	55	37	4	6	MRSA
41	GCA_000737615.1_Saureus_SA268	30	74	24	19	4	MRSA
42	GCA_008330045.1_Saureus_VGC1	28	74	30	11	4	MRSA
43	GCA_001456215.1_Saureus_MS4	81	179	27	76	2	MRSA
44	GCA_001307235.1_Saureus_JS395	30	78	13	28	7	MRSA
45	GCA_900474565.1_Saureus_NCTC8726	23	55	13	10	4	MSSA
46	GCA_003073635.1_Saureus_AR466	19	40	4	8	4	MRSA
47	GCA_008330585.1_Saureus_CFSAN082783	14	35	11	4	4	MSSA
48	GCA_003073755.1_Saureus_AR464	13	28	3	2	5	MRSA
49	GCA_002633765.1_Saureus_CFSAN007835	7	17	0	0	5	MSSA
50	GCA_001594205.1_Saureus_MCRF184	6	12	0	0	5	MSSA
51	GCA_900323955.1_Saureus_1549-REV	8	17	3	0	7	MSSA
52	GCA_900323965.1_Saureus_1549-SCV	8	17	3	0	7	MSSA
53	GCA_900323925.1_Saureus_1549-WT	8	17	3	0	7	MSSA
54	GCA_003193765.1_Saureus_AR_0471	11	24	6	2	4	MRSA
55	GCA_000412775.1_Saureus_CA-347	32	69	11	12	5	MRSA
56	GCA_002803885.1_Saureus_55-99-44	13	33	12	2	3	MRSA
57	GCA_900004855.1_Saureus_BB155	18	49	14	11	3	MSSA
58	GCA_003609855.1_Saureus_JP080	10	26	6	0	7	MSSA
59	GCA_009731595.1_Saureus_Tokyo12480	9	39	18	2	6	MSSA
60	GCA_003029645.1_Saureus_CFSAN064038	21	51	11	9	3	MRSA
61	GCA_900324235.1_Saureus_5_3949	64	144	8	43	4	MRSA
62	GCA_002025125.1_Saureus_08S00974	10	25	9	0	4	MRSA
63	GCA_000009585.1_Saureus_typestrain_ST398	82	172	12	61	4	MRSA
64	GCA_001465635.1_Saureus_RIVM1295	10	26	10	0	7	MRSA
65	GCA_900324355.1_Saureus_10_5235	18	41	9	2	6	MRSA
66	GCA_900324285.1_Saureus_4_LA_208	18	41	8	6	6	MRSA
67	GCA_001465675.1_Saureus_RIVM1607	10	23	7	0	5	MRSA
68	GCA_900324295.1_Saureus_16_LA_309	27	75	23	7	4	MRSA
69	GCA_000296595.1_Saureus_08BA02176	9	20	6	0	5	MRSA
70	GCA_002204575.1_Saureus_ISU926	20	44	8	7	2	MRSA
71	GCA_001887075.1_Saureus_LA-MRSAST398	19	43	9	5	3	MRSA
72	GCA_900324205.1_Saureus_1_1439	32	70	9	18	4	MRSA
73	GCA_900324335.1_Saureus_15_LA_305	53	117	8	53	4	MRSA
74	GCA_900324325.1_Saureus_14_5418	37	79	10	9	3	MRSA
75	GCA_900324305.1_Saureus_13_LA_301	18	42	9	1	4	MRSA
76	GCA_900324255.1_Saureus_2_LA_86	21	45	7	4	3	MRSA
77	GCA_900324365.1_Saureus_19_LA_388	16	37	9	1	3	MRSA
78	GCA_900324225.1_Saureus_7_4623	21	47	8	5	3	MRSA
79	GCA_900324405.1_Saureus_21_LA_436	26	57	7	9	3	MRSA
80	GCA_900324215.1_Saureus_3_LA_115	18	42	8	2	4	MRSA
81	GCA_900324245.1_Saureus_8_LA_272	31	67	7	12	3	MRSA
82	GCA_900324385.1_Saureus_20_LA_415	34	74	8	18	3	MRSA
83	GCA_900324275.1_Saureus_6_LA_232	26	57	10	12	3	MRSA
84	GCA_900324315.1_Saureus_12_LA_293	51	116	8	34	4	MRSA
85	GCA_900324265.1_Saureus_9_LA_281	29	66	7	17	4	MRSA
86	GCA_900155335.1_Saureus_NZ15MR0322	12	30	10	5	4	MRSA
87	GCA_003111745.1_Saureus_PTDrAP2	40	114	39	18	6	MRSA
88	GCA_900324345.1_Saureus_17_LA_343	34	94	28	18	3	MRSA
89	GCA_900324415.1_Saureus_22_LA_562	54	135	23	49	4	MRSA
90	GCA_004026165.1_Saureus_PCFH-226	11	37	18	0	6	MRSA
91	GCA_004026185.1_Saureus_PCFA-221	11	33	19	0	5	MRSA
92	GCA_001465755.1_Saureus_RIVM3897	52	106	8	24	5	MRSA
93	GCA_002089115.2_Saureus_GD1539	26	59	7	19	4	MSSA
94	GCA_002089075.2_Saureus_GD705	27	71	10	16	4	MSSA
95	GCA_002089055.1_Saureus_GD5	42	90	8	14	5	MRSA
96	GCA_002089035.2_Saureus_293G	11	25	7	2	5	MSSA
97	GCA_005931035.1_Saureus_GD1108	32	71	17	14	4	MSSA
98	GCA_005931015.1_Saureus_GD487	14	31	5	5	3	MSSA
99	GCA_005931055.1_Saureus_GD1696	15	35	9	5	4	MSSA
100	GCA_002089095.2_Saureus_GD1677	14	31	9	4	5	MSSA
101	GCA_008462245.1_Saureus_GD1706	20	46	11	9	4	MSSA
102	GCA_007726325.1_Saureus_B3-14B	31	69	9	9	3	MSSA
103	GCA_004153365.1_Saureus_VB31683	31	70	21	19	4	MRSA
104	GCA_005706855.1_Saureus_Lr2	17	30	10	1	6	MRSA
105	GCA_002786535.1_Saureus_EDCC5464	11	43	21	2	4	MSSA
106	GCA_003184985.1_Saureus_IT1-S	15	57	25	3	3	MSSA
107	GCA_003185005.1_Saureus_IT4-R	15	57	25	3	3	MSSA
108	GCA_900635905.1_Saureus_NCTC13616	21	54	19	7	4	MRSA
109	GCA_000284535.1_Saureus_HO50960412	20	55	20	7	4	MRSA
110	GCA_900620235.1_Saureus_BPH2900	21	50	17	7	4	MRSA
111	GCA_000695215.1_Saureus_H-EMRSA-15	20	54	19	7	3	MRSA
112	GCA_900635245.1_Saureus_NCTC13142	21	51	18	7	4	MRSA
113	GCA_001018835.2_Saureus_NRS271	25	62	19	7	4	MRSA
114	GCA_900474555.1_Saureus_NCTC13137	11	22	2	1	5	MSSA
115	GCA_007826355.1_Saureus_NP66	11	19	0	0	6	MSSA
116	GCA_007726465.1_Saureus_B2-7A	20	41	7	6	3	MSSA
117	GCA_001656075.1_Saureus_08-02300	11	21	3	2	5	MSSA
118	GCA_900096745.1_Saureus_AUS0325	28	56	4	10	3	MSSA
119	GCA_001986135.1_Saureus_SR434	23	46	6	1	3	MRSA
120	GCA_001611385.1_Saureus_ST20130943	13	28	2	2	5	MSSA
121	GCA_001611365.1_Saureus_ST20130942	12	26	0	2	5	MSSA
122	GCA_900635095.1_Saureus_NCTC8317	13	29	2	2	4	MSSA
123	GCA_008619795.1_Saureus_KUH140331	12	20	0	0	4	MSSA
124	GCA_003573855.1_Saureus_JMUB1273	8	17	2	1	2	MSSA
125	GCA_003010875.1_Saureus_FORC59	10	21	2	3	4	MSSA
126	GCA_002140115.1_Saureus_FORC_039	13	27	2	2	4	MRSA
127	GCA_001457495.1_Saureus_NCTC13435	19	38	7	8	4	MRSA
128	GCA_001296985.1_Saureus_GR2	20	43	10	8	3	MRSA
129	GCA_000239235.1_Saureus_11819-97	31	67	8	13	4	MRSA
130	GCA_005707335.1_Saureus_Lr3	14	32	6	4	6	MRSA
131	GCA_005705815.1_Saureus_Lr6	17	39	9	2	3	MRSA
132	GCA_000828035.1_Saureus_DAR4145	34	74	14	16	3	MRSA
133	GCA_005707015.1_Saureus_R50	24	52	8	10	3	MRSA
134	GCA_004153345.1_Saureus_VB9352	26	58	14	11	3	MSSA
135	GCA_007998145.1_Saureus_X22	35	85	17	22	3	MSSA
136	GCA_001027045.1_Saureus_RKI4	12	22	2	2	3	MSSA
137	GCA_900474715.1_Saureus_NCTC6136	20	41	2	10	4	MSSA
138	GCA_002850415.1_Saureus_K18	14	27	2	3	3	MSSA
139	GCA_002850395.1_Saureus_K17	13	25	2	3	2	MSSA
140	GCA_002952015.1_Saureus_K5	12	25	4	3	3	MSSA
141	GCA_001298325.2_Saureus_BA01611	75	166	28	30	3	MRSA
142	GCA_004136655.1_Saureus_S57	29	71	22	8	4	MRSA
143	GCA_003432365.1_Saureus_QD-CD9	27	70	26	4	4	MRSA
144	GCA_003432345.1_Saureus_NX-T55	22	62	28	0	3	MRSA
145	GCA_003030225.1_Saureus_CFSAN018750	33	64	4	13	5	MSSA
146	GCA_900635285.1_Saureus_NCTC7121	19	43	12	2	6	MSSA
147	GCA_900474755.1_Saureus_NCTC10344	19	42	12	4	5	MSSA
148	GCA_900474665.1_Saureus_NCTC9752	15	32	9	2	6	MSSA
149	GCA_002025145.1_Saureus_ATCC6538	14	33	12	0	5	MSSA
150	GCA_001548295.1_Saureus_FDA209P	15	37	14	2	5	MSSA
151	GCA_900635505.1_Saureus_NCTC4163	15	37	11	0	6	MSSA
152	GCA_900635305.1_Saureus_NCTC4137	12	26	8	0	6	MSSA
153	GCA_900474675.1_Saureus_NCTC3761	19	42	9	9	5	MSSA
154	GCA_003186105.1_Saureus_MOK063	25	58	18	6	4	MSSA
155	GCA_003827735.1_Saureus_ATCCBAA-39	15	36	13	2	5	MRSA
156	GCA_003186125.1_Saureus_MOK042	21	49	10	12	4	MSSA
157	GCA_001611325.1_Saureus_ST20130940	13	31	11	0	7	MSSA
158	GCA_001611345.1_Saureus_ST20130941	13	30	10	0	6	MSSA
159	GCA_001611425.1_Saureus_ST20130939	15	34	8	0	5	MSSA
160	GCA_001611405.1_Saureus_ST20130938	15	35	9	0	6	MSSA
161	GCA_900324045.1_Saureus_24117-REV	15	35	9	0	4	MSSA
162	GCA_900323905.1_Saureus_24117-WT	15	35	9	0	4	MSSA
163	GCA_900324065.1_Saureus_24117-SCV	15	35	9	0	4	MSSA
164	GCA_003354865.1_Saureus_45	15	34	8	2	4	MSSA
165	GCA_003354925.1_Saureus_135	15	34	8	2	5	MSSA
166	GCA_001656045.1_Saureus_08-02119	22	46	6	5	3	MSSA
167	GCA_003342735.1_Saureus_E16SA093	19	44	14	4	4	MRSA
168	GCA_001580495.1_Saureus_FORC_012	28	59	13	10	3	MRSA
169	GCA_003342775.1_Saureus_F17SA003	28	61	18	8	3	MRSA
170	GCA_000463055.1_Saureus_CN1	14	30	10	2	5	MRSA
171	GCA_002214665.1_Saureus_FORC_040	12	29	15	0	4	MRSA
172	GCA_001549675.1_Saureus_TMUS2134	15	49	25	0	5	MRSA
173	GCA_001549655.1_Saureus_TMUS2126	15	49	25	0	6	MRSA
174	GCA_001717665.2_Saureus_2148.N	21	41	9	2	5	MSSA
175	GCA_003347055.1_Saureus_FORC_061	14	35	9	1	4	MSSA
176	GCA_003193665.1_Saureus_AR_0472	20	39	7	6	3	MRSA
177	GCA_003193785.1_Saureus_AR_0473	20	39	7	6	3	MRSA
178	GCA_001018645.2_Saureus_FDAARGOS_2	10	20	0	0	3	MSSA
179	GCA_000011525.1_Saureus_MSSA476	10	20	0	0	3	MSSA
180	GCA_002209325.1_Saureus_FORC_045	13	37	13	0	3	MSSA
181	GCA_003952625.1_Saureus_PMB81-4	34	69	0	7	4	MSSA
182	GCA_003573835.1_Saureus_JMUB3031	25	50	6	8	4	MRSA
183	GCA_900620215.1_Saureus_BPH2760	10	20	0	0	4	MSSA
184	GCA_003957315.1_Saureus_PMB64-1	29	100	34	10	4	MSSA
185	GCA_001879545.1_Saureus_FORC_026	8	16	0	0	4	MSSA
186	GCA_002633825.1_Saureus_CFSAN007851	11	22	0	3	3	MSSA
187	GCA_001019535.2_Saureus_Mw2	12	22	0	0	3	MRSA
188	GCA_000011265.1_Saureus_MW2	12	24	0	0	3	MRSA
189	GCA_001019125.2_Saureus_FDAARGOS_43	11	22	0	0	3	MRSA
190	GCA_002795285.1_Saureus_USA400-0051	10	20	0	0	3	MRSA
191	GCA_004368035.1_Saureus_2288	9	18	2	0	3	MRSA
192	GCA_007813675.1_Saureus_13	10	20	0	0	3	MSSA
193	GCA_007185035.1_Saureus_JRA307	42	87	8	13	4	MRSA
194	GCA_003827915.1_Saureus_FDAARGOS_504	37	76	16	16	6	MRSA
195	GCA_003193745.1_Saureus_AR_0470	39	111	38	28	4	MRSA
196	GCA_000159535.2_Saureus_TCH60	9	25	13	0	7	MRSA
197	GCA_001019395.2_Saureus_NRS484	9	27	15	0	5	MRSA
198	GCA_003855575.1_Saureus_80wphwpl_v1	24	59	21	10	7	MSSA
199	GCA_003944865.1_Saureus_80wphwpl	10	28	16	0	6	MSSA
200	GCA_002202095.1_Saureus_Seattle1945	33	72	14	23	6	MSSA
201	GCA_000756205.1_Saureus_ATCC25923	19	44	10	11	6	MSSA
202	GCA_002202075.1_Saureus_Seattle1945	18	42	10	11	5	MSSA
203	GCA_001956755.1_Saureus_SJTUF_J27	19	45	15	9	4	MSSA
204	GCA_003030065.1_Saureus_CFSAN018749	34	85	25	14	4	MRSA
205	GCF_000160335.2_ASM16033v2	25	60	18	7	5	MSSA
206	GCA_003031425.1_Saureus_CFSAN007896	14	42	22	3	4	MSSA
207	GCA_004421085.1_Saureus_04-002	22	55	21	7	4	MSSA
208	GCA_000772025.1_Saureus_FORC_001	39	95	28	20	4	MSSA
209	GCA_900637155.1_Saureus_NCTC13811	67	165	26	51	5	MSSA
210	GCA_000011505.1_Saureus_MRSA252	19	54	27	1	4	MRSA
211	GCA_900478245.1_Saureus_NCTC13277	18	53	28	1	4	MRSA
212	GCA_003354685.1_Saureus_277	10	38	26	0	6	MSSA
213	GCA_003354785.1_Saureus_85	10	39	27	0	6	MSSA
214	GCA_900635335.1_Saureus_NCTC11965	25	65	25	17	4	MSSA
215	GCA_001018975.2_Saureus_NRS143	35	84	22	25	4	MSSA
216	GCA_009728755.1_Saureus_ST20130944	49	109	25	37	4	MSSA
217	GCA_009728775.1_Saureus_ST20130945	33	77	25	22	5	MSSA
218	GCA_002633785.1_Saureus_CFSAN007847	23	58	20	17	4	MSSA
219	GCA_003354625.1_Saureus_468	20	53	21	13	5	MSSA
220	GCA_003354745.1_Saureus_466	20	53	21	13	5	MSSA
221	GCA_003354725.1_Saureus_143	20	53	21	13	5	MSSA
222	GCF_000953255.1_Saureus_Sa_ILRI_217	42	110	24	23	4	MSSA
223	GCA_001548415.1_Saureus_MI	34	84	22	9	3	MRSA
224	GCA_003193885.1_Saureus_AR_0467	36	83	2	26	4	MRSA
225	GCA_000597965.1_Saureus_502A	22	48	7	6	2	MSSA
226	GCA_001018775.2_Saureus_NRS149	22	50	7	6	2	MSSA
227	GCA_009650155.1_Saureus_CFSAN007894	11	26	5	2	6	MSSA
228	GCA_002633865.1_Saureus_CFSAN007894	11	31	6	0	8	MSSA
229	GCA_900620225.1_Saureus_BPH2819	11	35	9	2	5	MSSA
230	GCA_003203655.1_Saureus_AR_0222	11	32	7	2	7	MSSA
231	GCA_001281145.1_Saureus_SA564	20	48	9	10	3	MSSA
232	GCA_003194405.1_Saureus_CHU15-056	13	38	12	4	5	MRSA
233	GCA_003073775.1_Saureus_AR462	10	33	9	2	7	MRSA
234	GCA_003031485.1_Saureus_CC5	11	33	10	2	4	MRSA
235	GCA_000253135.1_Saureus_ECT-R2	11	28	9	2	5	MSSA
236	GCA_002633805.1_Saureus_CFSAN007850	18	43	11	6	2	MSSA
237	GCA_900017775.1_Saureus_NZAK3	15	38	13	4	2	MRSA
238	GCA_003431365.1_Saureus_CFBR-105	20	53	16	2	5	MRSA
239	GCA_003991015.1_Saureus_USA100	16	40	8	2	6	MRSA
240	GCA_003203675.1_Saureus_AR_0220	24	57	13	8	3	MRSA
241	GCA_000025145.2_Saureus_04-02981	24	53	12	4	2	MRSA
242	GCA_004208595.1_Saureus_592	24	52	12	4	4	MRSA
243	GCA_005890035.1_Saureus_D592-HR	24	53	12	4	2	MRSA
244	GCA_005954685.1_Saureus_D592	24	53	12	4	2	MRSA
245	GCA_001975045.1_Saureus_UCI28	28	62	13	9	2	MRSA
246	GCA_001019305.2_Saureus_NRS70	20	70	20	2	2	MRSA
247	GCA_000009645.1_Saureus_N315	20	71	20	2	2	MRSA
248	GCA_003203615.1_Saureus_AR_0468	79	178	14	54	4	MRSA
249	GCA_003073655.1_Saureus_AR465	80	178	12	54	4	MRSA
250	GCA_003194025.1_Saureus_AR_0215	71	154	14	54	4	MRSA
251	GCA_000969225.1_Saureus_FCFHV36	34	76	10	18	2	MRSA
252	GCA_003073715.1_Saureus_AR461	76	171	12	61	3	MRSA
253	GCA_003330905.1_Saureus_AR_474	55	130	19	30	4	MRSA
254	GCA_000017125.1_Saureus_JH1	55	127	17	30	4	MRSA
255	GCA_000016805.1_Saureus_JH9	55	127	17	30	4	MRSA
256	GCA_001975005.1_Saureus_UCI62	32	75	15	11	3	MRSA
257	GCA_001618305.1_Saureus_RIVM6519	19	45	10	8	2	MRSA
258	GCA_001558795.2_Saureus_FDAARGOS_159	19	51	16	5	2	MSSA
259	GCA_001640885.1_Saureus_ZJ5499	33	72	13	16	3	MRSA
260	GCA_003203635.1_Saureus_AR_0228	36	80	5	21	3	MRSA
261	GCA_003194005.1_Saureus_AR_0469	56	118	15	34	3	MRSA
262	GCA_001278745.1_Saureus_HOU1444-VR	56	123	13	44	2	MSSA
263	GCA_003945425.1_Saureus_TUM9463	58	179	65	43	4	MRSA
264	GCA_003945405.1_Saureus_TUM9458	49	179	68	40	4	MSSA
265	GCA_001640925.1_Saureus_NCCP14562	34	101	40	15	3	MRSA
266	GCA_006088835.1_Saureus_aureus	40	125	43	29	3	MRSA
267	GCA_003351925.1_Saureus_FORC_062	44	99	15	28	3	MRSA
268	GCA_001725965.1_Saureus_FORC_027	44	98	14	28	3	MRSA
269	GCA_001640905.1_Saureus_NCCP14558	55	151	44	32	3	MRSA
270	GCA_008620055.1_Saureus_KUH180062	31	77	24	12	4	MRSA
271	GCA_008619075.1_Saureus_KUN1163	31	70	19	12	4	MRSA
272	GCA_009176875.1_Saureus_KG-22	44	137	50	29	4	MRSA
273	GCA_009176785.1_Saureus_KG-18	46	147	56	29	4	MRSA
274	GCA_009176765.1_Saureus_KG-03	42	113	35	27	4	MRSA
275	GCA_008620175.1_Saureus_KUH180129	30	73	22	9	4	MSSA
276	GCA_005707215.1_Saureus_Lr12	13	27	2	4	2	MRSA
277	GCA_009740205.1_Saureus_P1D5C2	22	50	11	7	2	MRSA
278	GCA_009739825.1_Saureus_P1D5C1	22	50	11	7	2	MRSA
279	GCA_009739795.1_Saureus_P1D7C1	22	50	11	7	2	MRSA
280	GCA_009739735.1_Saureus_P1D9C1	22	50	11	7	2	MRSA
281	GCA_009739865.1_Saureus_P1D14C1	22	50	11	7	2	MRSA
282	GCA_009739845.1_Saureus_P1D1C1	22	50	11	7	2	MRSA
283	GCA_009739885.1_Saureus_P1D12C1	22	50	11	7	2	MRSA
284	GCA_009739755.1_Saureus_P1D8C2	22	50	11	7	2	MRSA
285	GCA_009739775.1_Saureus_P1D8C1	22	50	11	7	2	MRSA
286	GCA_009739715.1_Saureus_P2D15C1	24	56	15	7	3	MRSA
287	GCA_009739675.1_Saureus_P2D8C1	24	57	16	7	3	MRSA
288	GCA_009739695.1_Saureus_P2D1C1	24	57	16	7	3	MRSA
289	GCA_003193705.1_Saureus_AR_0219	24	57	10	16	3	MRSA
290	GCA_000009665.1_Saureus_Mu50	32	77	22	18	3	MRSA
291	GCA_001019495.2_Saureus_FDAARGOS_40	32	73	16	20	2	MRSA
292	GCA_000010445.1_Saureus_Mu3	32	73	16	20	3	MRSA
293	GCA_001019435.2_Saureus_NRS1	32	73	16	20	2	MRSA
294	GCA_001019255.2_Saureus_FDAARGOS_1	30	65	5	14	3	MRSA
295	GCA_001019205.2_Saureus_FDAARGOS_48	29	63	5	13	3	MRSA
296	GCA_001019575.2_Saureus_HPV107	51	119	12	43	4	MRSA
297	GCA_004785995.1_Saureus_WCUH29	48	109	9	32	4	MRSA
298	GCA_002204555.1_Saureus_ISU935	31	70	13	19	3	MRSA
299	GCA_000967345.1_Saureus_ST228	17	56	19	0	2	MRSA
300	GCA_000967325.1_Saureus_ST228	18	58	19	0	4	MRSA
301	GCA_000382965.1_Saureus_ST228	17	55	18	0	2	MRSA
302	GCA_000967385.1_Saureus_ST228	17	55	19	0	3	MRSA
303	GCA_000967365.1_Saureus_ST228	19	59	20	0	3	MRSA
304	GCA_000967405.1_Saureus_ST228	17	55	18	0	4	MRSA
305	GCA_000383005.1_Saureus_ST228	16	53	16	0	3	MRSA
306	GCA_000382985.1_Saureus_ST228	16	53	18	0	3	MRSA
307	GCA_007726495.1_Saureus_B2-15A	16	38	7	8	2	MSSA
308	GCA_007726545.1_Saureus_B8-13D	16	38	7	8	2	MSSA
309	GCA_000024585.1_Saureus_ED98	27	61	9	16	2	MSSA
310	GCA_007726565.1_Saureus_B3-17D	32	71	7	21	2	MSSA
311	GCA_007726525.1_Saureus_B4-59C	18	43	9	7	7	MSSA
312	GCA_003354705.1_Saureus_61	35	107	44	13	5	MRSA
313	GCA_003354985.1_Saureus_628	35	107	44	13	4	MRSA
314	GCA_003354565.1_Saureus_187	35	111	45	15	4	MRSA
315	GCA_003354765.1_Saureus_191	35	107	44	13	4	MRSA
316	GCA_003354585.1_Saureus_629	35	113	46	15	4	MRSA
317	GCA_000746505.1_Saureus_2395USA500	47	120	36	33	3	MRSA
318	GCA_001019485.2_Saureus_NRS120	41	92	19	33	3	MRSA
319	GCA_003111725.1_Saureus_SVH7513	59	134	31	31	3	MRSA
320	GCA_900474525.1_Saureus_NCTC13394	48	138	52	31	3	MRSA
321	GCA_008370815.1_Saureus_16445	66	142	14	42	5	MRSA
322	GCA_005705635.1_Saureus_R46	25	66	7	11	2	MRSA
323	GCA_001045995.2_Saureus_HUV05	30	64	14	6	3	MRSA
324	GCA_001045795.2_Saureus_CA12	23	53	17	6	3	MRSA
325	GCA_001021895.1_Saureus_CA15	24	52	14	6	3	MRSA
326	GCA_001018685.2_Saureus_TCH959	23	46	8	6	3	MSSA
327	GCA_000568455.1_Saureus_USA300-ISMMS1	41	87	13	20	4	MRSA
328	GCA_001183705.3_Saureus_USA300_2014.C01	32	67	13	19	4	MRSA
329	GCA_003193725.1_Saureus_AR_0216	31	66	13	16	4	MRSA
330	GCA_001717685.3_Saureus_1971.C01	44	84	10	20	3	MRSA
331	GCA_001580515.1_Saureus_UTSWMRSA55	78	190	18	31	3	MRSA
332	GCA_001717725.2_Saureus_1625.C01	27	52	10	12	4	MRSA
333	GCA_003203595.1_Saureus_AR_0226	30	59	13	12	3	MRSA
334	GCA_008329865.1_Saureus_CFSAN082782	25	53	13	12	3	MRSA
335	GCA_008329885.1_Saureus_CFSAN082781	25	53	13	12	3	MRSA
336	GCA_000017085.1_Saureus_TCH1516	27	57	13	11	3	MRSA
337	GCA_002000625.1_Saureus_USA300-SUR12	27	57	13	11	3	MRSA
338	GCA_001717975.3_Saureus_2148.C01	25	50	14	6	3	MSSA
339	GCA_003595385.1_Saureus_USA300-SUR2	27	60	14	12	4	MRSA
340	GCA_001956815.1_Saureus_USA300_SUR1	26	58	14	12	4	MRSA
341	GCA_003595365.1_Saureus_USA300-SUR1	26	58	14	12	4	MRSA
342	GCA_002000805.1_Saureus_USA300-SUR21	29	63	13	12	4	MRSA
343	GCA_003595465.1_Saureus_USA300-SUR6	29	63	13	12	4	MRSA
344	GCA_003595405.1_Saureus_USA300-SUR3	30	63	13	13	4	MRSA
345	GCA_002000645.1_Saureus_USA300-SUR13	29	63	13	12	4	MRSA
346	GCA_003595485.1_Saureus_USA300-SUR7	29	63	13	12	4	MRSA
347	GCA_002000845.1_Saureus_USA300-SUR23	27	59	13	12	4	MRSA
348	GCA_002000785.1_Saureus_USA300-SUR20	27	59	13	12	4	MRSA
349	GCA_002000825.1_Saureus_USA300-SUR22	27	59	13	12	4	MRSA
350	GCA_002000765.1_Saureus_USA300-SUR19	29	63	13	12	4	MRSA
351	GCA_002000665.1_Saureus_USA300-SUR14	29	63	13	12	4	MRSA
352	GCA_002000725.1_Saureus_USA300-SUR17	29	63	13	12	4	MRSA
353	GCA_002000745.1_Saureus_USA300-SUR18	29	63	13	12	4	MRSA
354	GCA_002000705.1_Saureus_USA300-SUR16	29	63	13	12	4	MRSA
355	GCA_002000585.1_Saureus_USA300-SUR10	31	66	12	16	4	MRSA
356	GCA_003595445.1_Saureus_USA300-SUR5	31	66	12	16	4	MRSA
357	GCA_002000565.1_Saureus_USA300-SUR9	31	66	12	16	4	MRSA
358	GCA_002000605.1_Saureus_USA300-SUR11	31	66	12	16	4	MRSA
359	GCA_003595425.1_Saureus_USA300-SUR4	32	66	12	17	4	MRSA
360	GCA_003595505.1_Saureus_USA300-SUR8	31	66	12	16	4	MRSA
361	GCA_003193965.1_Saureus_AR_0225	31	62	5	18	4	MRSA
362	GCA_900620255.1_Saureus_BPH2986	25	52	13	7	4	MRSA
363	GCA_000815205.1_Saureus_25b_MRSA	27	55	11	11	3	MRSA
364	GCA_000815085.1_Saureus_31b_MRSA	27	55	11	11	3	MRSA
365	GCA_000815245.1_Saureus_27b_MRSA	27	55	11	11	3	MRSA
366	GCA_000815165.1_Saureus_26b_MRSA	26	53	9	11	3	MRSA
367	GCA_000815045.1_Saureus_29b_MRSA	27	55	11	11	3	MRSA
368	GCA_000815125.1_Saureus_33b	27	55	11	11	3	MRSA
369	GCA_003073395.1_Saureus_CIT	27	53	9	12	3	MRSA
370	GCA_003073435.1_Saureus_OXLIM	27	53	9	12	3	MRSA
371	GCA_002088995.1_Saureus_C2406	26	53	9	11	3	MRSA
372	GCA_000695875.1_Saureus_UA-S391_USA300	26	53	9	11	3	MRSA
373	GCA_008244725.1_Saureus_NRS384-rpoB-H481N-NCV	27	55	9	12	3	MRSA
374	GCA_008244705.1_Saureus_NRS384	27	55	9	12	3	MRSA
375	GCA_008244745.1_Saureus_NRS384-rpoB-H481N-SCV	27	52	8	12	3	MRSA
376	GCA_002085525.1_Saureus_JE2	28	55	9	12	4	MRSA
377	GCA_004118995.1_Saureus_LAC	28	52	6	12	5	MRSA
378	GCA_000013465.1_Saureus_USA300_FPR3757	27	58	14	11	3	MRSA
379	GCA_004614315.1_Saureus_JK3137	66	140	9	47	5	MRSA
380	GCA_002000685.1_Saureus_USA300-SUR15	29	63	13	12	4	MRSA
381	GCA_002000865.1_Saureus_USA300-SUR24	29	63	13	12	4	MRSA
382	GCA_001735655.2_Saureus_3020.C01	32	61	11	12	3	MRSA
383	GCA_001183725.2_Saureus_USA300_2014.C02	29	57	11	11	3	MRSA
384	GCA_001717705.2_Saureus_1969.N	30	57	11	11	3	MRSA
385	GCA_003073415.1_Saureus_CAR	21	41	9	6	3	MRSA
386	GCA_004614295.1_Saureus_C8879	27	53	11	10	3	MRSA
387	GCA_007954445.1_Saureus_BSN9S	21	43	9	6	3	MRSA
388	GCA_007954465.1_Saureus_BSN9R	21	43	9	6	3	MRSA
389	GCA_003193685.1_Saureus_AR_0223	35	66	6	17	4	MRSA
390	GCA_001717645.3_Saureus_5118.N	31	66	19	9	3	MRSA
391	GCA_001046095.2_Saureus_V2200	31	65	13	6	3	MRSA
392	GCA_005885975.1_Saureus_Col52-A5	18	42	16	0	3	MRSA
393	GCA_001021875.1_Saureus_M121	27	61	14	7	4	MRSA
394	GCA_005889995.1_Saureus_J01	30	71	19	9	4	MRSA
395	GCA_004193875.1_Saureus_C3948	19	37	9	2	3	MSSA
396	GCA_003354805.1_Saureus_54	18	35	9	0	3	MSSA
397	GCA_003354885.1_Saureus_164	25	49	9	6	4	MSSA
398	GCA_002386245.1_Saureus_FDAARGOS_412	16	33	7	0	3	MSSA
399	GCA_004193895.1_Saureus_H489	17	39	7	3	2	MSSA
400	GCA_900635265.1_Saureus_NCTC12233	19	37	9	1	3	MRSA
401	GCA_002355355.1_Saureus_OC8	28	77	28	7	4	MRSA
402	GCA_002786465.1_Saureus_EDCC5458	24	51	9	12	3	MSSA
403	GCA_900129335.1_Saureus_Clinicalisolate	16	34	10	0	2	MRSA
404	GCA_003354965.1_Saureus_546	64	156	33	31	3	MRSA
405	GCA_003354665.1_Saureus_165	64	152	29	31	3	MRSA
406	GCA_003354945.1_Saureus_545	71	172	30	41	4	MRSA
407	GCA_000626615.3_Saureus_FDAARGOS_5	16	30	5	0	3	MRSA
408	GCA_000012045.1_Saureus_COL	14	30	8	0	3	MRSA
409	GCA_004136235.1_Saureus_M51	21	40	10	2	3	MRSA
410	GCA_900474735.1_Saureus_NCTC13395	34	80	22	14	2	MRSA
411	GCA_900474725.1_Saureus_NCTC13140	84	191	29	55	3	MRSA
412	GCA_002310435.1_Saureus_NYU_Newman	78	191	7	81	5	MSSA
413	GCA_000010465.1_Saureus_Newman	78	189	7	66	5	MSSA
414	GCA_002310395.1_Saureus_Newman_D2C	78	191	7	81	5	MSSA
415	GCA_900092595.1_Saureus_Sa_Newman_UoM	78	189	7	66	5	MSSA
416	GCA_001018735.2_Saureus_NRS137	17	30	6	0	3	MSSA
417	GCA_000245495.1_Saureus_VC40	14	29	7	0	3	MSSA
418	GCA_001019275.2_Saureus_NRS107	16	32	8	0	3	MSSA
419	GCA_001019415.2_Saureus_NRS146	15	30	4	0	3	MSSA
420	GCA_001018655.2_Saureus_FDAARGOS_6	23	53	19	4	3	MSSA
421	GCA_001018915.2_Saureus_NRS133	15	26	4	0	2	MSSA
422	GCA_001027105.1_Saureus_DSM20231	16	33	9	0	2	MSSA
423	GCA_006364675.1_Saureus_FDAARGOS_773	16	28	6	0	2	MSSA
424	GCA_006094915.1_Saureus_ATCC12600	16	33	9	0	2	MSSA
425	GCA_001018805.2_Saureus_FDAARGOS_15	40	81	7	16	3	MSSA
426	GCA_900475245.1_Saureus_NCTC8325	32	67	7	14	4	MSSA
427	GCA_001900185.1_Saureus_HG001	30	65	7	14	4	MSSA
428	GCA_000013425.1_Saureus_NCTC8325	22	48	0	22	4	MSSA
429	GCA_001018725.2_Saureus_FDAARGOS_10	70	148	4	52	5	MSSA
430	GCA_008619235.1_Saureus_KUH140013	25	51	10	13	6	MRSA
431	GCA_002356675.1_Saureus_JH4899	20	45	12	6	3	MRSA
432	GCA_008619415.1_Saureus_KUH140046	26	57	17	0	4	MRSA
433	GCA_008619935.1_Saureus_KUH180038	24	53	17	0	5	MRSA
434	GCA_003031285.1_Saureus_TF3198	18	37	7	0	3	MSSA
435	GCA_003425835.1_Saureus_28	23	45	5	8	3	MSSA
436	GCA_003425885.1_Saureus_82	20	41	5	8	3	MSSA
437	GCA_003426145.1_Saureus_MOZ66	27	56	14	6	3	MSSA
438	GCA_003425915.1_Saureus_64	28	58	10	5	4	MSSA
439	GCA_003425545.1_Saureus_199	28	58	10	5	4	MSSA
440	GCA_006364775.1_Saureus_FDAARGOS_766	34	105	40	15	3	MRSA
441	GCA_005706035.1_Saureus_P10	44	115	11	27	5	MRSA
442	GCA_005890015.1_Saureus_JKD6004	39	111	36	14	4	MRSA
443	GCA_007410625.1_Saureus_JKD6004-DR	39	113	37	14	3	MRSA
444	GCA_900607255.1_Saureus_BPH2019	39	117	42	13	4	MRSA
445	GCA_000204665.1_Saureus_T0131	34	113	37	33	6	MRSA
446	GCA_003394105.1_Saureus_WCH-SK2	54	146	42	38	4	MRSA
447	GCA_900607245.1_Saureus_JKD6009	31	90	36	9	3	MRSA
448	GCA_000145595.1_Saureus_JKD6008	29	85	34	11	3	MRSA
449	GCA_900607295.1_Saureus_BPH2869	69	168	42	39	4	MRSA
450	GCA_900607285.1_Saureus_BPH3244	46	121	41	22	2	MRSA
451	GCA_900607275.1_Saureus_BPH2070	30	104	48	11	4	MRSA
452	GCA_900475055.1_Saureus_NCTC11940	22	61	26	0	4	MSSA
453	GCA_900474575.1_Saureus_NCTC9944	38	95	30	15	3	MRSA
454	GCA_003264775.1_Saureus_CMRSA-3	74	174	20	47	3	MRSA
455	GCA_000418345.1_Saureus_Bmb9393	45	110	33	23	4	MRSA
456	GCA_001515665.1_Saureus_Gv51	38	97	31	18	4	MRSA
457	GCA_001515705.1_Saureus_Gv88	48	118	34	26	4	MRSA
458	GCA_001515685.1_Saureus_Be62	45	126	42	29	4	MRSA
459	GCA_001515765.1_Saureus_HC1335	38	103	34	24	3	MRSA
460	GCA_001515745.1_Saureus_HC1340	58	164	45	38	4	MRSA
461	GCA_000769575.1_Saureus_Gv69	52	138	36	29	4	MRSA
462	GCA_900607305.1_Saureus_BPH2056	25	65	21	3	3	MRSA
463	GCA_000485885.1_Saureus_Z172	39	98	32	11	3	MRSA
464	GCA_900620245.1_Saureus_BPH2947	50	121	32	16	3	MRSA
465	GCA_900607265.1_Saureus_BPH2003	48	114	33	15	4	MRSA
466	GCA_000027045.1_Saureus_TW20	50	115	27	17	4	MRSA
467	GCA_003264815.1_Saureus_CMRSA-6	38	85	23	14	4	MRSA
468	GCA_001641025.1_Saureus_V521	69	166	27	41	4	MRSA
469	GCA_004136255.1_Saureus_M48	45	107	15	33	5	MRSA
470	GCA_000709475.1_Saureus_XN108	56	120	11	43	4	MRSA
471	GCA_002097595.2_Saureus_M92	35	77	23	12	4	MRSA
472	GCA_002895385.1_Saureus_MRSA107	60	137	27	38	4	MRSA
473	GCA_008619595.1_Saureus_KUH140087	12	27	0	2	8	MSSA

## Sheet: Table S5
Phylogeny Order	Strain	Groups	Dups	Transpo	Hypo	Phages	VRE
1	GCA_008330605.1_DMEA02	22	71	46	6	8
2	GCA_006337145.1_HB-1	71	179	50	62	10
3	GCA_008000855.1_FA3	88	240	57	91	6
4	GCA_004015145.1_CBA7134	44	121	49	26	6
5	GCA_004101385.1_SRCM103341	39	114	61	21	5
6	GCA_003711605.1_Gr17	23	66	34	14	7
7	GCA_004103475.1_SRCM103470	64	176	61	51	7
8	GCA_003574925.1_HY07	67	193	79	51	9
9	GCA_003269465.1_BM4105-RF	6	16	6	0	3
10	GCA_003667965.1_JE1	14	43	21	6	6
11	GCA_000737555.1_T110	13	38	16	6	8
12	GCA_900638815.1_E0595	24	84	45	14	10	vanA
13	GCA_900634805.1_E0139	31	103	49	19	9	vanA
14	GCA_900638765.1_E2079	22	78	39	13	6
15	GCA_900639705.1_E9101	23	94	53	13	11
16	GCA_900637035.1_NCTC7174	19	64	31	8	9
17	GCA_002850515.1_WEFA23	13	57	39	4	5
18	GCA_006351845.1_N56454	40	175	123	11	9
19	GCA_002831505.1_LS170308	33	104	59	10	5
20	GCA_900640265.1_E4239	23	147	136	0	9	vanA
21	GCA_900638775.1_E4227	28	171	142	10	10	vanA
22	GCA_006741355.1_QU_50	37	219	176	18	8
23	GCA_006280355.1_F17E0263	54	233	145	38	10
24	GCA_900066025.1_EFE10021	8	16	2	2	5
25	GCA_900639445.1_E7199	72	260	142	60	8	vanB
26	GCA_000174395.2_DO	35	143	96	16	11
27	GCA_001721905.1_ISMMS_VRE_11	70	250	155	59	9	vanA
28	GCA_900638785.1_E1774	32	126	94	14	6
29	GCA_900044005.1_EFE11651	89	289	104	85	7
30	GCA_000250945.1_Aus0004	96	255	56	100	11	vanB
31	GCA_900639745.1_E4456	37	128	85	16	8
32	GCA_900638805.1_E4402	39	152	104	18	12
33	GCA_001594345.1_ATCC_700221	83	250	113	65	14	vanA
34	GCA_002025065.1_2014-VREF-63	78	276	162	36	8	vanA
35	GCA_002007625.1_2014-VREF-41	88	294	171	43	12	vanA
36	GCA_002025045.1_2014-VREF-268	133	415	193	87	13	vanA
37	GCA_900094185.1_Ef_DMG1500501	88	228	116	40	14	vanA
38	GCA_003020685.1_AUSMDU00004167	66	250	166	32	12	vanA
39	GCA_002024245.1_2014-VREF-114	152	417	148	123	11	vanA
40	GCA_002442955.1_A_020709_82	80	272	146	54	8	vanA
41	GCA_001750885.1_E745	100	305	138	86	9	vanA
42	GCA_900639345.1_E6055	66	221	126	55	13	vanA
43	GCA_001720945.1_ISMMS_VRE_1	118	370	174	84	7	vanA
44	GCA_005886655.1_UAMSEF_08	72	225	134	48	13	vanA
45	GCA_005886545.1_UAMSEF_01	65	225	134	45	12	vanA
46	GCA_900639725.1_E8423	55	200	127	35	10	vanA
47	GCA_005886735.1_UAMSEF_20	101	295	133	91	16	vanA
48	GCA_005886715.1_UAMSEF_09	98	304	147	86	14	vanA
49	GCA_900639585.1_E7948	69	234	127	47	13	vanB
50	GCA_900639365.1_E7171	75	275	154	67	8
51	GCA_900639355.1_E7025	75	288	167	65	12	vanA
52	GCA_900639635.1_E8927	28	124	92	14	8
53	GCA_009036045.1_LAC7.2	33	88	40	20	10
54	GCA_900639555.1_E8172	66	212	108	57	11	vanA
55	GCA_900639405.1_E4457	72	196	76	70	12
56	GCA_900639655.1_E8691	24	101	81	6	7
57	GCA_900638825.1_E4438	85	226	83	55	11
58	GCA_001587115.1_UW8175	19	78	70	0	8
59	GCA_005576735.1_VB3240	55	205	132	23	14
60	GCA_001412695.1_ASM141269v1	23	58	22	12	5	vanB
61	GCA_001298485.1_Strain_64-3	14	34	8	7	3
62	GCA_004332055.1_FSIS1608820	23	58	15	13	7
63	GCA_900683475.1_3012STDY6244127	20	46	14	4	2
64	GCA_900635365.1_E1334	22	65	28	14	7
65	GCA_002983785.1_FDAARGOS_323	23	69	39	12	7
66	GCA_005166365.1_NM213	72	180	42	35	8
67	GCA_000336405.1_NRRL_B-2354	53	125	28	52	5
68	GCA_002761555.1_Strain_16-346	22	58	21	15	7	vanG
69	GCA_002848705.1_Efaecium_ER04619.3A	65	250	152	50	7
70	GCA_002848625.1_Efaecium_ER03933.3A	65	244	146	50	7
71	GCA_002848745.1_Efaecium_ER04526.3A	123	380	165	117	9
72	GCA_002848665.1_Efaecium_ER04484.3A	69	267	161	54	7	vanA
73	GCA_002848645.1_Efaecium_ER04120.3A	69	265	159	54	7	vanA
74	GCA_002848725.1_Efaecium_ER04526.5A	69	266	160	54	7	vanA
75	GCA_002848685.1_Efaecium_ER04462.3A	69	264	158	54	7	vanA
76	GCA_002777275.1_E232	70	263	154	51	8	vanA
77	GCA_002761275.1_E243	70	264	155	51	9	vanA
78	GCA_002761255.1_E240	70	263	154	51	7	vanA
79	GCA_001953255.1_ISMMS_VRE_9	58	222	145	31	8	vanA
80	GCA_001953235.1_ISMMS_VRE_12	58	222	145	31	6	vanA
81	GCA_002880635.1_AALTL	58	226	149	30	8	vanA
82	GCA_001635875.1_E39	84	278	140	74	10	vanA
83	GCA_001721065.1_ISMMS_VRE_7	74	263	149	56	10	vanA
84	GCA_005952885.1_HOU503	74	257	146	37	9	vanA
85	GCA_900639565.1_E8195	55	215	149	25	8
86	GCA_008728475.1_V2937	72	278	163	51	11	vanA
87	GCA_900639535.1_E8202	82	282	154	61	10	vanA
88	GCA_001886635.1_E1	77	264	157	46	8
89	GCA_900639505.1_E7356	56	209	143	24	11	vanB
90	GCA_900639465.1_E7429	65	238	146	41	14	vanB
91	GCA_009697285.1_VRE	106	367	166	96	12	vanA
92	GCA_900639715.1_E8414	138	429	179	154	12	vanA
93	GCA_900639625.1_E8284	77	257	142	50	10	vanB
94	GCA_900639595.1_E8377	73	252	142	45	10	vanB
95	GCA_900639605.1_E8290	80	275	150	50	9	vanB
96	GCA_900639615.1_E8328	76	255	139	51	8
97	GCA_900639545.1_E7933	110	330	149	86	15	vanB
98	GCA_900639455.1_E7237	45	181	127	16	7	vanB
99	GCA_900639415.1_E6988	100	309	136	98	13	vanA
100	GCA_900635415.1_E6043	87	260	112	79	12
101	GCA_900639385.1_E7040	93	302	125	101	8	vanA
102	GCA_900639335.1_E7067	139	383	117	156	12	vanA
103	GCA_009938285.1_KUHS13	51	179	133	17	11	vanA
104	GCA_900639485.1_E7240	99	300	143	61	13	vanA
105	GCA_001895905.1_VRE001	77	272	158	47	13	vanB
106	GCA_000444405.1_AUS0085	67	180	89	44	10	vanB
107	GCA_006575625.1_515	87	271	130	76	13
108	GCA_900639425.1_E7098	49	209	144	31	11	vanA
109	GCA_900092475.1_Ef_aus00233	76	247	131	63	11	vanB
110	GCA_003020725.1_AUSMDU00004028	70	223	126	53	15	vanA / vanB
111	GCA_900639395.1_E6975	85	266	137	62	12	vanA
112	GCA_001518735.1_Strain_6E6	111	337	153	94	8	vanA
113	GCA_900639575.1_E8014	53	202	139	14	9	vanA
114	GCA_003020745.1_AUSMDU00004024	64	221	137	28	8	vanA
115	GCA_003071445.1_CFSAN059071	60	211	136	26	10	vanA
116	GCA_003071425.1_CFSAN059070	60	209	134	26	10	vanA
117	GCA_007917315.1_VVEswe-S	88	271	134	72	14	vanA
118	GCA_007917035.1_VVEswe-R	92	269	124	75	13	vanA
119	GCA_900639525.1_E7663	56	179	105	39	10	vanB
120	GCA_900639515.1_E7654	100	284	108	92	8	vanB
121	GCA_002334625.1_K60-39	65	206	115	49	9
122	GCA_010120755.1_ZY2	24	109	95	2	4	vanA
123	GCA_006007925.1_VRE1	49	222	162	21	10	vanA
124	GCA_002848385.1_SC4	79	242	128	56	8	vanA
125	GCA_009938075.1_ZY11	26	112	94	2	5	vanA
126	GCA_003020705.1_AUSMDU00004055	65	232	140	36	10	vanA
127	GCA_005517315.1_VB3025	64	208	122	15	13	vanA
128	GCA_003020765.1_AUSMDU00004142	127	379	172	99	12	vanA
129	GCA_008728455.1_V1836	69	204	108	36	12	vanA
130	GCA_003957785.1_RBWH1	62	256	177	23	9	vanA / vanB
131	GCA_009734005.2_SRR24	63	213	109	46	5	vanA
132	GCA_006351785.1_FB-1	27	92	48	12	10
133	GCA_006337045.1_DB-1	80	198	50	40	11

## Sheet: Table S6
Phylogeny Order	Strain	Groups	Dups	Transpo	Hypo	Phages	VRE
1	GCA_009498155.1_L15	19	40	2	16	7
2	GCA_001886675.1_L12	10	22	2	10	3
3	GCA_010103655.1_JY32	10	23	5	2	9
4	GCA_006349345.1_HA-1	22	48	4	18	10
5	GCA_009498175.1_L8	11	29	5	8	4
6	GCA_004332015.1_CVM-N48037F	50	104	2	38	7
7	GCA_005158025.1_FC	69	159	18	59	11
8	GCA_000550745.1_DENG1	11	29	15	2	5
9	GCA_000211255.2_62	43	105	23	30	12
10	GCA_900636775.1_NCTC8745	7	14	0	0	3
11	GCA_000742975.1_ATCC-29212	26	60	13	14	9
12	GCA_006364815.1_FDAARGOS_611	14	32	2	14	6
13	GCA_000172575.2_OG1RF	8	19	0	9	6
14	GCA_000281195.1_D32	40	86	9	29	10
15	GCA_005979305.1_C54	15	53	33	2	4
16	GCA_003030425.1_FDAARGOS_324	58	140	26	63	10
17	GCA_901553725.1_NCTC8732	21	50	14	16	5
18	GCA_002208945.2_FDAARGOS_338	15	45	24	7	8
19	GCA_006766145.1_DM01	33	72	0	40	8
20	GCA_902379005.1_MGYG-HGUT-01694	31	76	25	20	7
21	GCA_000317915.1_Symbioflor-1	31	76	25	20	5
22	GCA_001598635.1_LD33	13	38	18	6	5
23	GCA_005979285.1_C25	30	64	16	8	8
24	GCA_004332035.1_CVM-N60443F	16	38	13	4	4
25	GCA_005484525.1_SGAir0397	15	39	9	18	6
26	GCA_002355755.1_W11	15	38	5	23	8
27	GCA_002163735.1_sorialis	22	48	4	16	7
28	GCA_002289045.2_H25	57	132	24	57	8
29	GCA_001689055.2_KB1	21	61	24	12	4
30	GCA_009662495.1_R712	41	100	24	24	7	vanA
31	GCA_006494855.1_VE18379	37	85	13	33	11	vanB
32	GCA_006494835.1_VE14089	37	87	15	33	11	vanB
33	GCA_006494875.1_VE18395	37	84	12	33	11	vanB
34	GCA_000007785.1_V583	53	125	24	38	9	vanB
35	GCA_000391485.2_B594	29	69	15	20	11
36	GCA_003966405.1_KUB3007	46	116	20	32	9
37	GCA_003966385.1_KUB3006	46	115	21	30	9
38	GCA_003345275.1_TY1	36	96	30	24	10
39	GCA_001989555.1_CLB21560	50	117	26	42	10
40	GCA_003812665.1_FDAARGOS_528	17	36	9	13	6

## Sheet: Table S7
Group	Locus tag 1	Locus tag 2	Locus tag 3	Locus tag 4	Symbol	Description
1	NWMN_RS00250	NWMN_RS00260			csa1A	tandem type lipoprotein
2	NWMN_RS00465	NWMN_RS11790			deoC	deoxyribose phosphate aldolase
3	NWMN_RS01165	NWMN_RS15785				IS1182 family transposase
4	NWMN_RS01275	NWMN_RS01335			esaG	TIGR01741 family protein
5	NWMN_RS01280	NWMN_RS01315				Unknown function protein
6	NWMN_RS01455	NWMN_RS05570	NWMN_RS10420			hypothetical protein
7	NWMN_RS01460	NWMN_RS05575	NWMN_RS10415			hypothetical protein
8	NWMN_RS01505	NWMN_RS11035	NWMN_RS15430			Unknown function protein
9	NWMN_RS01510	NWMN_RS10380				Unknown function protein
10	NWMN_RS01515	NWMN_RS10375				Unknown function protein
11	NWMN_RS01520	NWMN_RS10370				ATP binding protein
12	NWMN_RS01525	NWMN_RS05630	NWMN_RS10365			single stranded DNA binding protein
13	NWMN_RS01530	NWMN_RS05635	NWMN_RS10360			hypothetical protein
14	NWMN_RS01535	NWMN_RS05640	NWMN_RS10355			Unknown function protein
15	NWMN_RS01540	NWMN_RS05645	NWMN_RS10350			hypothetical protein
16	NWMN_RS01545	NWMN_RS05650	NWMN_RS10345		dnaC	AAA domain containing protein
17	NWMN_RS01550	NWMN_RS05655	NWMN_RS10340			hypothetical protein
18	NWMN_RS01555	NWMN_RS05660	NWMN_RS10335			Unknown function protein
19	NWMN_RS01560	NWMN_RS05665	NWMN_RS10330		rusA	RusA family crossover junction endodeoxyribonuclease
20	NWMN_RS01565	NWMN_RS05670	NWMN_RS10325			Unknown function protein
21	NWMN_RS01570	NWMN_RS05675	NWMN_RS10320			hypothetical protein
22	NWMN_RS01575	NWMN_RS05680	NWMN_RS10315			Unknown function protein
23	NWMN_RS01580	NWMN_RS05685	NWMN_RS10310	NWMN_RS10980		hypothetical protein
24	NWMN_RS01585	NWMN_RS05690	NWMN_RS10305			hypothetical protein
25	NWMN_RS01590	NWMN_RS05695	NWMN_RS10300			hypothetical protein
26	NWMN_RS01595	NWMN_RS05700	NWMN_RS10295			hypothetical protein
27	NWMN_RS01600	NWMN_RS05705	NWMN_RS10290			hypothetical protein
28	NWMN_RS01605	NWMN_RS05710	NWMN_RS10285	NWMN_RS10975		Unknown function protein
29	NWMN_RS01610	NWMN_RS05715	NWMN_RS10280			hypothetical protein
30	NWMN_RS01615	NWMN_RS10960				Unknown function protein
31	NWMN_RS01635	NWMN_RS10955				phage protein
32	NWMN_RS01640	NWMN_RS05730	NWMN_RS10265		rinB	transcriptional activator RinB
33	NWMN_RS01735	NWMN_RS05835	NWMN_RS10160			hypothetical protein
34	NWMN_RS01740	NWMN_RS05840	NWMN_RS10155			phage baseplate upper protein
35	NWMN_RS01745	NWMN_RS05845	NWMN_RS10150			Unknown function protein
36	NWMN_RS01750	NWMN_RS05850	NWMN_RS10145			XkdX family protein
37	NWMN_RS01755	NWMN_RS05855	NWMN_RS10140			Unknown function protein
38	NWMN_RS01760	NWMN_RS05860	NWMN_RS10135			CHAP domain containing protein
39	NWMN_RS01765	NWMN_RS05865	NWMN_RS10130			BppU family phage baseplate upper protein
40	NWMN_RS01770	NWMN_RS05870	NWMN_RS10125			hypothetical protein
41	NWMN_RS01775	NWMN_RS10120				phage holin
42	NWMN_RS01780	NWMN_RS10115				CHAP domain containing protein
43	NWMN_RS15080	NWMN_RS15425				hypothetical protein
44	NWMN_RS02255	NWMN_RS09550			hsdM	type I restriction modification system subunit M
45	NWMN_RS15690	NWMN_RS15695			psmA2	phenol soluble modulin PSM alpha 2
46	NWMN_RS03235	NWMN_RS03270				Unknown function protein
47	NWMN_RS05600	NWMN_RS10390				hypothetical protein
48	NWMN_RS05615	NWMN_RS11025				Unknown function protein
49	NWMN_RS05720	NWMN_RS10275				Unknown function protein
50	NWMN_RS05725	NWMN_RS10270				hypothetical protein
51	NWMN_RS05735	NWMN_RS10260				hypothetical protein
52	NWMN_RS05740	NWMN_RS10255			rinA	RinA family phage transcriptional activator
53	NWMN_RS05745	NWMN_RS10250				terminase small subunit
54	NWMN_RS05750	NWMN_RS10245				PBSX family phage terminase large subunit
55	NWMN_RS05755	NWMN_RS10240				phage portal protein
56	NWMN_RS05760	NWMN_RS10235				phage head morphogenesis protein
57	NWMN_RS05765	NWMN_RS10230				hypothetical protein
58	NWMN_RS05770	NWMN_RS10225				Unknown function protein
59	NWMN_RS05775	NWMN_RS10220				phage major capsid protein
60	NWMN_RS05780	NWMN_RS10215				hypothetical protein
61	NWMN_RS05785	NWMN_RS10210				phage head tail connector protein
62	NWMN_RS05790	NWMN_RS10205				hypothetical protein
63	NWMN_RS05795	NWMN_RS10200				HK97 gp10 family phage protein
64	NWMN_RS05800	NWMN_RS10195				hypothetical protein
65	NWMN_RS05805	NWMN_RS10190				phage major tail protein; TP901 1 family
66	NWMN_RS05810	NWMN_RS10185				hypothetical protein
67	NWMN_RS05815	NWMN_RS10180				hypothetical protein
68	NWMN_RS05820	NWMN_RS10175				hypothetical protein
69	NWMN_RS05825	NWMN_RS10170				phage tail family protein
70	NWMN_RS05830	NWMN_RS10165				peptidase
71	NWMN_RS15715	NWMN_RS15740				phage portal protein
72	NWMN_RS07040	NWMN_RS08205			rpmG	50S ribosomal protein L33
73	NWMN_RS15365	NWMN_RS15535	NWMN_RS15390			IS1182 family transposase
74	NWMN_RS09560	NWMN_RS09570			splF	serine protease SplF
75	NWMN_RS09635	NWMN_RS09640			bsaA2	gallidermin/nisin family lantibiotic
76	NWMN_RS09870	NWMN_RS11925				ISL3 like element IS1181 family transposase
77	NWMN_RS10395	NWMN_RS11060				oxidoreductase
78	NWMN_RS14900	NWMN_RS14915			vraH	peptide resistance ABC transporter activity modulator VraH

## Sheet: Table S8
		lcl_NC_009641.1_prot_WP_000977774.1_49	lcl_NC_009641.1_prot_WP_000667269.1_90	lcl_NC_009641.1_prot_227	lcl_NC_009641.1_prot_WP_000142049.1_249	lcl_NC_009641.1_prot_WP_000208414.1_250	lcl_NC_009641.1_prot_WP_000337827.1_288	lcl_NC_009641.1_prot_WP_000392183.1_289	lcl_NC_009641.1_prot_WP_000066021.1_298	lcl_NC_009641.1_prot_WP_000291089.1_299	lcl_NC_009641.1_prot_WP_000815401.1_300	lcl_NC_009641.1_prot_WP_000134097.1_301	lcl_NC_009641.1_prot_WP_000704705.1_302	lcl_NC_009641.1_prot_WP_001199439.1_303	lcl_NC_009641.1_prot_WP_000371250.1_304	lcl_NC_009641.1_prot_WP_000190223.1_305	lcl_NC_009641.1_prot_WP_000803062.1_306	lcl_NC_009641.1_prot_WP_000256597.1_307	lcl_NC_009641.1_prot_WP_001123684.1_308	lcl_NC_009641.1_prot_WP_000401950.1_309	lcl_NC_009641.1_prot_WP_001187264.1_310	lcl_NC_009641.1_prot_WP_000117792.1_311	lcl_NC_009641.1_prot_WP_000022735.1_312	lcl_NC_009641.1_prot_WP_012068339.1_313	lcl_NC_009641.1_prot_WP_000695747.1_314	lcl_NC_009641.1_prot_WP_000983954.1_315	lcl_NC_009641.1_prot_WP_000982708.1_316	lcl_NC_009641.1_prot_WP_001105621.1_317	lcl_NC_009641.1_prot_WP_001065083.1_318	lcl_NC_009641.1_prot_WP_000185669.1_319	lcl_NC_009641.1_prot_WP_000195799.1_320	lcl_NC_009641.1_prot_WP_031765538.1_324	lcl_NC_009641.1_prot_WP_000595257.1_325	lcl_NC_009641.1_prot_WP_000323259.1_344	lcl_NC_009641.1_prot_WP_000634521.1_345	lcl_NC_009641.1_prot_WP_000705895.1_346	lcl_NC_009641.1_prot_WP_000782200.1_347	lcl_NC_009641.1_prot_WP_000466778.1_348	lcl_NC_009641.1_prot_WP_000524021.1_349	lcl_NC_009641.1_prot_WP_000276627.1_350	lcl_NC_009641.1_prot_WP_000398878.1_351	lcl_NC_009641.1_prot_WP_000339146.1_352	lcl_NC_009641.1_prot_WP_000930256.1_353	lcl_NC_009641.1_prot_354	lcl_NC_009641.1_prot_WP_000028628.1_448	lcl_NC_009641.1_prot_WP_014373780.1_470	lcl_NC_009641.1_prot_WP_000882085.1_631	lcl_NC_009641.1_prot_WP_000395457.1_1100	lcl_NC_009641.1_prot_WP_000291474.1_1103
Phylogeny order	Strain/Group	1	2	3	4	5	6	7	8	9	10	11	12	13	14	15	16	17	18	19	20	21	22	23	24	25	26	27	28	29	30	31	32	33	34	35	36	37	38	39	40	41	42	43	44	45	46	47	48
1	GCA_000189455.3_Saureus_O46	1	2			1				1									1		1		1	2				1	2		2							1				1	1		2		2
2	GCA_004797195.1_Saureus_O82	1	2			1				1													1	2				1	2		2							1				1					2
3	GCA_003627835.1_Saureus_O326		2		1	1				1							1		1				1	2					1		1							1				1	1		1		2
4	GCA_004771975.1_Saureus_O408		2		1	1				1							1		1				1	2					2		1							1				1	1		2		2
5	GCA_003030085.1_Saureus_CFSAN064037	1	2		1	1				1									1					1					1		1		1	1	1		1								3		2
6	GCA_900635255.1_Saureus_NCTC13552		2							1									1		1			1		1		1	1		1		1	1	1										2		1
7	GCA_000237265.1_Saureus_LGA251		2							1									1		1			1		1		1	1		1		1	1	1										2		1
8	GCA_004772175.1_Saureus_O55								1										1			1	1	2		1		1	2		2		1					1				1	1				1
9	GCA_900474535.1_Saureus_NCTC7485		2		1	1																																				1			2		1
10	GCA_000009005.1_Saureus_RF122		2		1	1				1	1								1				1	1									1	1	1	1	1	1	1			1			2		1
11	GCA_900474695.1_Saureus_NCTC5663		2			2			1	1	1		1	1					2		1	1	2	2					2	2	1		1	1	1	1	1		1					1	2		2
12	GCA_000144955.1_Saureus_JKD6159		2	1		1			1														1	2					2	2	2	1						1				1	1		2
13	GCA_003609915.1_Saureus_GN1	1	2		1	2																	1	1					1									1				1	1		2		1
14	GCA_003609895.1_Saureus_GN3	1	2		1	1																	1	1					1									1				1	1		2		1
15	GCA_000462955.1_Saureus_6850	1	2		1	2																																							2		1
16	GCA_000452385.2_Saureus_Tager104	1	2				1	1	2	2	2		1	1	1	1	2	1	2		2	1		2					2	1	1		1	1		1	1	1	1	1	1				1		2	1
17	GCA_003490125.1_Saureus_O17		2		1	2													2		1			2					2									1				1	1		2		1
18	GCA_004771515.1_Saureus_B119		2		1	2													1		1			2					2									1				1	1		2		1
19	GCA_900636695.1_Saureus_NCTC1803		2		1	2				1									2		1			2					2		1							1				1	1		2		1
20	GCA_004772215.1_Saureus_O268		2		1	2			1	1									3		2			3		1		2	2		2							1				1	1		2		1
21	GCA_000210315.1_Saureus_ED133		2			2			1	1	1								3	1				3					3		3							1				1	1		2		1	1
22	GCA_003955945.1_Saureus_O267		2		1	2			1	1	1								3		1			3					3		3		2					1				1	1		2		1	1
23	GCA_900636335.1_Saureus_NCTC7988		2		1	2			1	1	1								3		2	1		3					3		1		1	1	1		1	1	1			1	1		2		1	1
24	GCA_900635315.1_Saureus_NCTC9555		2		1	1			1	3	2							1	3		2	2		3				1	3		1		1	1	1		1	1	1			1	1		2		1	1
25	GCA_003354905.1_Saureus_78		2	1		1			1	1			1	1				1	1		1		1	2				1	1	1	2	1						1				1	1		2		1
26	GCA_003354545.1_Saureus_27		2	1		1			1	1			1	1				1	1		1		1	2				1	1	1	2	1						1				1	1		2		1
27	GCA_001018845.2_Saureus_NRS153		2	1		1			1	1	1		1	1			1	1	1	2	1		1	2				1	3	2	2	1	1	1		1	1	2		1	1	1	1	1	2		1
28	GCA_003354645.1_Saureus_128		2	1		1			1	2	1		1	1			1	1	2	1	1			1				1	2	1	2	1	1	1		1	1	1		1	1				2		1
29	GCA_003354605.1_Saureus_422		2	1		1			1	2	1		1	1			1	1	2	1	1			1				1	2	1	2	1	1	1		1	1	1		1	1				2		1
30	GCA_001444345.1_Saureus_XQ		2	1		1			1											1			1	2					1									1				1	1		1
31	GCA_000470865.1_Saureus_SA40		2																																										1		1
32	GCA_001880265.1_Saureus_SA40TW		2						1															1					1	1	1	1													1		1		1
33	GCA_004772055.1_Saureus_O331		2			1																																							1
34	GCA_002633845.1_Saureus_CFSAN007883		2			1			1											1				1					1		1	1	1	1	1	1	1	1		1	1				1		1	1
35	GCA_003288395.1_Saureus_AR_475		2			1			1											1				1					1	1	1														1		1
36	GCA_008693765.1_Saureus_FDAARGOS_660		2			1			1											1			1	2		1	1	1	2	1	2							1				1	1		1		1
37	GCA_002442975.1_Saureus_HZW450		2														1	1	1					1					1													1	1		1		1
38	GCA_000237125.3_Saureus_M013		2														1	1	1					1					1													1	1		1		1
39	GCA_000470845.1_Saureus_SA957		2														1	1	1					1					1													1	1		1		1
40	GCA_009684655.1_Saureus_ZY05		2														1	1	1					1					1													1	1		1		1
41	GCA_000737615.1_Saureus_SA268		2												1	1	2	1	2					2					2				1	1	1	1	1	1		1	1	1	1		1		1
42	GCA_008330045.1_Saureus_VGC1		2				1	1		1					1	1	2	1	2		1			2					2				1	1	1	1	1			1	1	1	1		1		1
43	GCA_001456215.1_Saureus_MS4		2														2	2	2					2					2													2	2		1		1
44	GCA_001307235.1_Saureus_JS395	1	2	1		1																																							2		1
45	GCA_900474565.1_Saureus_NCTC8726		2			1			2											2				2					2				1	1	1	1	1	1		1	1				2		1
46	GCA_003073635.1_Saureus_AR466		2			1			2								1	1	1	1				1					2	1	2	2	1	1	1	1	1	1	1	1	1				1		1	1	1
47	GCA_008330585.1_Saureus_CFSAN082783		2			1	1	1	2	1	1						1		1			1		2					1		1	2	1	1		1	1	1		1	1				1		1	1	1
48	GCA_003073755.1_Saureus_AR464		2			1			1					1			1		1		1			2					2	1	1	1	1	1	1	1	1	1	1	1	1				1		1		1
49	GCA_002633765.1_Saureus_CFSAN007835		2			1																																							1		1
50	GCA_001594205.1_Saureus_MCRF184		2			1																																							1		1
51	GCA_900323955.1_Saureus_1549-REV		2			1			1															1					1	1	1	1													1		1		1
52	GCA_900323965.1_Saureus_1549-SCV		2			1			1															1					1	1	1	1													1		1		1
53	GCA_900323925.1_Saureus_1549-WT		2			1			1															1					1	1	1	1													1		1		1
54	GCA_003193765.1_Saureus_AR_0471		2			1			2	1									1	1	1			2					2		1		1	1	1	1	1	1		1	1				1		1		1
55	GCA_000412775.1_Saureus_CA-347		2			1			2	1												1		2					2	1	2	2	1	1		1	1	1		1	1	1	1		1		1	1	1
56	GCA_002803885.1_Saureus_55-99-44		2			2			1											1			1	2			1			1	1							1				1	1		3		1
57	GCA_900004855.1_Saureus_BB155		2			2	1	1	1	1	1						1	1	1	1		1	1	3			1		1	1	1		1	1	1	1	1	2	1	1	1	1	1		3		1
58	GCA_003609855.1_Saureus_JP080		2			2			1				1	1			1	1	1					1					1	1															3		1
59	GCA_009731595.1_Saureus_Tokyo12480	1	2						1															1					1		1	1													1				1
60	GCA_003029645.1_Saureus_CFSAN064038		2			2	1	1	1	1				1			1	1	1	2	1		1	3					3	1	2	3	1	1	1	1	1	2		1	1	1	1	1	1		2
61	GCA_900324235.1_Saureus_5_3949		2			2			2	1	1								2	1	1	1	2	4		1			4		2	3	1	1		1	1	2				1	1	1	1		2		1
62	GCA_002025125.1_Saureus_08S00974		2			2																		1		1					1	1						1							1		2
63	GCA_000009585.1_Saureus_typestrain_ST398		2			2																	2	2		2					2	2						3				1	1		1		2
64	GCA_001465635.1_Saureus_RIVM1295		2			2								1					1			1		1					1			1						1				1	1		1		2
65	GCA_900324355.1_Saureus_10_5235		2			2			1			1	1	1			1	1	1		1		1	1					1																1		2
66	GCA_900324285.1_Saureus_4_LA_208		2			2			1											1				1					1		1	1													1		2		1
67	GCA_001465675.1_Saureus_RIVM1607		2			2																																							1		2
68	GCA_900324295.1_Saureus_16_LA_309		2			1			1										1		1			2		1			2	1	2	2	1	1	1	1	1								1		2		1
69	GCA_000296595.1_Saureus_08BA02176		2			2																1		1								1						1				1	1	1	1		2
70	GCA_002204575.1_Saureus_ISU926		2			2			1	1			1	1					1	1		2	2	2		1			2		2	1	1	1	1	1	1	1				1	1		1		2
71	GCA_001887075.1_Saureus_LA-MRSAST398		2			2			1	1			1	1					1	1		2	2	2		1			2		2	1	1	1	1	1	1	1				1	1		1		2
72	GCA_900324205.1_Saureus_1_1439		2			2			1															2		1		1	1	1	1	2						1							1		2		1
73	GCA_900324335.1_Saureus_15_LA_305		2			2			2			1	1	1			1	1	1	1	1			3		1			2	2	3	3						1							1		1
74	GCA_900324325.1_Saureus_14_5418		2			2			1												1	1		1		1			2	1	2	2						1				1	1	1	1		2		1
75	GCA_900324305.1_Saureus_13_LA_301		2			2			1												1	1		1		1			2	1	2	2						1				1	1	1	1		2		1
76	GCA_900324255.1_Saureus_2_LA_86		2			2			1											1	1	1		1		1			2		1	1						1				1	1	1	1		2
77	GCA_900324365.1_Saureus_19_LA_388		2			2			2											1	1	1		1		1			2		1	1						1				1	1	1	1		2
78	GCA_900324225.1_Saureus_7_4623		2			2			1														1	2					1		1	2						1				1	1	1	1		2
79	GCA_900324405.1_Saureus_21_LA_436		2			2			1	2							1		1	1	1	1	2	2		1			2		1	2	1	1	1	1	1	1				1	1	1	1		2
80	GCA_900324215.1_Saureus_3_LA_115		2			2			2	1							1		1		1	2	1	1		1			2		2	2	1	1	1	1	1	1				1	1	1	1		2		1
81	GCA_900324245.1_Saureus_8_LA_272		2			2			2	1									1	1	1	1	2	2			1		1	1	3	2	1	1		1	1	1				1	1	1	1		2		1
82	GCA_900324385.1_Saureus_20_LA_415		2			2			2	1									1		1	1	2	2					2		2	2	1	1		1	1	1				1	1	1	1		2		1
83	GCA_900324275.1_Saureus_6_LA_232		2			2			1											1			1	2		1			2		1	1						1				1	1	1	1		2
84	GCA_900324315.1_Saureus_12_LA_293		2			2			2	1							1		1		1	1	2	3		1			3		2	3	1	1	1	1	1	2							1		2		1
85	GCA_900324265.1_Saureus_9_LA_281		2			2			3									1	1	2	1	1	2	2		1		1	3		3	2	1	1	1	1	1	2			1	1		1	1		2
86	GCA_900155335.1_Saureus_NZ15MR0322		2			1			1	1		1	1	1			1	1	1		1		1	2		1	1			1	1	1						1							1
87	GCA_003111745.1_Saureus_PTDrAP2		2			2																	1	1					1		1	1						1				1	1	1	1		2
88	GCA_900324345.1_Saureus_17_LA_343		2			2			2										1	1	1		2	3					3		1	2	1	1		1	1	1				1	1		1		2		1
89	GCA_900324415.1_Saureus_22_LA_562		2			2			1														2	3					1		1	3						2				2	2		1		2		1
90	GCA_004026165.1_Saureus_PCFH-226		2			2				1							1							1				1	1			1						1						1	1		2	1
91	GCA_004026185.1_Saureus_PCFA-221		2			2																																							1		2
92	GCA_001465755.1_Saureus_RIVM3897		2			2			1	1			1	1					1	1		2	2	1					2		1	1	1	1	1	1	1	2				2	2	1	1		2
93	GCA_002089115.2_Saureus_GD1539		2			1	1	1	1											2			1	3					3	1	2	2	1	1	1	1	1	1		1	1	1	1		1		2		1
94	GCA_002089075.2_Saureus_GD705		2			2			2														1	1		1			1	1								1							1		2		1
95	GCA_002089055.1_Saureus_GD5		2			2			1											1				1					1																1		2
96	GCA_002089035.2_Saureus_293G		2			2			1															1					1		1	1										1	1		1		2		1
97	GCA_005931035.1_Saureus_GD1108		2			2			2									1	1			1	1	2					2		2	1	1	1		1	1			1	1	1	1		1		2		2
98	GCA_005931015.1_Saureus_GD487		2			2	1		1								1		1	1				2					1	1	2	2	1	1	1	1	1			1	1				1		2	1	1
99	GCA_005931055.1_Saureus_GD1696		2			1			1				1	1		1	1	1	1			1	1	2		1		1	2		1		1	1	1	1	1	1	1						1		2	1
100	GCA_002089095.2_Saureus_GD1677		2			2			1														1	1		1		1	1		1							1							1		2
101	GCA_008462245.1_Saureus_GD1706		2			2			3										1		1		2	2		1		1	1	1	2	1	1	1		1	1	1	1			1	1		1		1		1
102	GCA_007726325.1_Saureus_B3-14B		2			2										2	2	1	2		1	2	1	3		2		1	3		1		1	1	1	1	1	1		1	1	1	1		1		2
103	GCA_004153365.1_Saureus_VB31683		2						1		1			1			1		1	1	1			2			1	1	2													1	1				1
104	GCA_005706855.1_Saureus_Lr2		2						1	1	1	1	1				1	1	1		1	1		1					1			1										1	1		1		1
105	GCA_002786535.1_Saureus_EDCC5464		2						1											1				1			1	1	1																1		1
106	GCA_003184985.1_Saureus_IT1-S		2						1											1				1					1		1	1													1		1		1
107	GCA_003185005.1_Saureus_IT4-R		2						1											1				1					1		1	1													1		1		1
108	GCA_900635905.1_Saureus_NCTC13616		2						1											1			1	2		1		1	2			2						1							1		1
109	GCA_000284535.1_Saureus_HO50960412		2						1											1			1	2		1		1	2			2						1							1		1
110	GCA_900620235.1_Saureus_BPH2900		2						1											1			1	2		1	1	1	2			2						1							1		1
111	GCA_000695215.1_Saureus_H-EMRSA-15		2						1											1			1	2		1		1	2			2						1							1		1
112	GCA_900635245.1_Saureus_NCTC13142		2						1											1			1	2		1	1	1	2			2						1							1		1
113	GCA_001018835.2_Saureus_NRS271		2						1											1			1	2		1	1	1	2			2						1							1		1
114	GCA_900474555.1_Saureus_NCTC13137	1	2		2	1			1		1							1	1		1		1	1					1	1	1														2		2		1
115	GCA_007826355.1_Saureus_NP66	2	2	2	2				1	1				1	1	1	1	1	1			1		1					1		1		1	1	1	1	1	1		1	1				2		2	1
116	GCA_007726465.1_Saureus_B2-7A		2	3	1	2			1								1	1	1			1	1	1					1		1		1												2		1
117	GCA_001656075.1_Saureus_08-02300		2	3	1	2			1															1					1	1	1	1													2		1		1
118	GCA_900096745.1_Saureus_AUS0325	1	2	1		2			2											2			1	2		1		1	2	1	2	2	1	1		1	1			1	1	1	1		2		2
119	GCA_001986135.1_Saureus_SR434	1	2	1		2			2	1			1	1		1	1	1	1				1	2		1		1	2			1	1	1		1	1			1	1				2		2
120	GCA_001611385.1_Saureus_ST20130943	2	2	2		1			1				1	1			1	1	1					1					1	1															2		3
121	GCA_001611365.1_Saureus_ST20130942	2	2	2		1			1				1	1			1	1	1					1					1	1															1		3
122	GCA_900635095.1_Saureus_NCTC8317	2	2	2		1			1				1	1			1	1	1					1					1	1															3		3
123	GCA_008619795.1_Saureus_KUH140331	2	2	2					1							1	1	1			1		1	1					1		1														2		2
124	GCA_003573855.1_Saureus_JMUB1273	2	2	2					1							1	1	1			1		1	1					1		1														2		2
125	GCA_003010875.1_Saureus_FORC59	2	2	2																																									2		2
126	GCA_002140115.1_Saureus_FORC_039	2	2	2			1	1	2	2					1	1	2	1	2		1	1	1	2					1			1	1	1		1	1	1		1	1				2		2
127	GCA_001457495.1_Saureus_NCTC13435	1	2	2		2			1											1			1	2					1	1								1				1	1		3		1
128	GCA_001296985.1_Saureus_GR2	1	2	2		2			1											1			1	2					1	1								1				1	1		3		1
129	GCA_000239235.1_Saureus_11819-97	1	2	2		2			2											2			1	3					1	1		1	1	1	1	1	1	2	1	1	1	1	1		3		1
130	GCA_005707335.1_Saureus_Lr3	1	2		2																																								2		1
131	GCA_005705815.1_Saureus_Lr6	1	2		2					1		1	1	1			1	1	1					1			1	1	1		1	1										1	1		2		1
132	GCA_000828035.1_Saureus_DAR4145	1	2		2				1	2		2	2	2			2	2	2		1			2		1	1	2	2		2	2	1	1	1	1	1	1	1	1	1	1	1		2		1
133	GCA_005707015.1_Saureus_R50	1	2		2				1	1	1	1	1	1	1	1	2	2	2		1			1			1	1	2		1	2	1	1	1	1	1	1	1	1	1	1	1		2		1
134	GCA_004153345.1_Saureus_VB9352		2		2				1	2	1	1	1	1	1	1	2	2	2		1			2			1	1	2		1	2	1		1	1	1	1	1	1	1	1	1		2		1
135	GCA_007998145.1_Saureus_X22	2	2	1		1			1	1						1	1		2	1	2	2		3		1		1	3				1	1	1							1	1		2		1
136	GCA_001027045.1_Saureus_RKI4	2	2	2	2	1			1											1				1			1	1	1																2		1
137	GCA_900474715.1_Saureus_NCTC6136	2	2	2	2	1			3	1	1						1	1	1	2	1	1	1	2		2	2	1	2	1	1	1	1	1	1	1	1	1		1	1	1	1		2		2		1
138	GCA_002850415.1_Saureus_K18	2		2	2	1				1	1	1	1	1			1	1	1		1		1	1		1						1	1	1	1	1	1	1							2		2
139	GCA_002850395.1_Saureus_K17	2		2	2	1				1	1	1	1	1			1	1	1		1		1	1		1						1	1	1	1	1	1	1							2		2
140	GCA_002952015.1_Saureus_K5	2		2	2	1				1	1	1	1	1			1	1	1		1		1	1		1						1	1	1	1	1	1	1							2		2
141	GCA_001298325.2_Saureus_BA01611	2	2	2	2	1			1		2							1	2	2		2	1	2		1		1	2			2						2							2		2
142	GCA_004136655.1_Saureus_S57	2	2	2	2	1			1	1	1							1	1		1		1	1		1	1		1		1	1						1							2		2
143	GCA_003432365.1_Saureus_QD-CD9	2	2	2	2	1				1	1								1	1	1		1	1														1				1	1		2		2
144	GCA_003432345.1_Saureus_NX-T55	2	2	2	2	1				1	1								1	1	1		1	1														1							2		2
145	GCA_003030225.1_Saureus_CFSAN018750	2	2	2	2	1																																							2		2
146	GCA_900635285.1_Saureus_NCTC7121	2	2	2		2			1											1				1		1	1	1	1	1	1														2		2
147	GCA_900474755.1_Saureus_NCTC10344	2	2	2		2			1											1				1		1	1	1	1	1	1														2		2
148	GCA_900474665.1_Saureus_NCTC9752		2	1		2			1											1				1		1	1	1	1	1	1														2		2
149	GCA_002025145.1_Saureus_ATCC6538	2	2	2		2			1											1				1			1	1	1	1	1														2		1
150	GCA_001548295.1_Saureus_FDA209P	2	2	2		2			1											1				1		1	1	1	1	1	1														2		1
151	GCA_900635505.1_Saureus_NCTC4163	2	2	2		2			1											1				1		1	1	1	1	1	1														2		1
152	GCA_900635305.1_Saureus_NCTC4137		2	2		1			1											1				1		1	1	1	1	1	1														2		1
153	GCA_900474675.1_Saureus_NCTC3761	2	2	1		1	1	1		1									1					1							1	1	1	1	1	1	1	1		1	1				2		1
154	GCA_003186105.1_Saureus_MOK063	1	2	2		2																	1			1		1	1		1							1				1	1	1	2		2
155	GCA_003827735.1_Saureus_ATCCBAA-39	2	2	2		2			1											1				1		1	1	1	1	1	1														2
156	GCA_003186125.1_Saureus_MOK042		2	1	1	1					1		1	1				1	1		1		2	1		2	1	1	2	1	1	1	1	1	1			1				1	1	1	2		2
157	GCA_001611325.1_Saureus_ST20130940	2	2	3	2	1																																							2		2
158	GCA_001611345.1_Saureus_ST20130941	2	2	3	2	1																																							2		2
159	GCA_001611425.1_Saureus_ST20130939	2	2	3	2	2	1	1	1	1	1							1	1		1			1			1		1		1		1	1	1	1	1			1	1				2		2	1
160	GCA_001611405.1_Saureus_ST20130938	2	2	3	2	2	1	1	1	1	1							1	1		1			1			1		1		1		1	1	1	1	1			1	1				2		2	1
161	GCA_900324045.1_Saureus_24117-REV	2	2	3	2	2																	1	1					1			1	1					1				1	1		2		2
162	GCA_900323905.1_Saureus_24117-WT	2	2	3	2	2																	1	1					1			1	1					1				1	1		2		2
163	GCA_900324065.1_Saureus_24117-SCV	2	2	3	2	2																	1	1					1			1	1					1				1	1		2		2
164	GCA_003354865.1_Saureus_45	2	2	3	2	2			1														1	1						1	1							1				1	1		2		2
165	GCA_003354925.1_Saureus_135	2	2	3	2	2			1														1	1						1	1							1				1	1		2		2
166	GCA_001656045.1_Saureus_08-02119	2	2	3	2	2			1	1	1						1	1	1	1	1		2	2		1	2		2		1		1	1	1	1	1	1		1	1	1	1		2		2
167	GCA_003342735.1_Saureus_E16SA093		2	2	1	2			2							1	1	1	1		1			2					2	2	2	1		1	1	1	1	1	1	1	1				2		1		1
168	GCA_001580495.1_Saureus_FORC_012		2	2	1	2			2		1			1		1	1	1	1		1			2					2	2	2	1	1	1	1	1	1	1	1	1	1				2		1		1
169	GCA_003342775.1_Saureus_F17SA003		2	2	1	2			2		1			1		1	1	1	1		1			2					2	2	2	1	1	1	1	1	1	1	1	1	1				2		1		1
170	GCA_000463055.1_Saureus_CN1		2	2	1	2			1															1					1	1	1	1													2		1		1
171	GCA_002214665.1_Saureus_FORC_040		2	2	1	2			1															1					1	1	1	1													2		1		1
172	GCA_001549675.1_Saureus_TMUS2134		2	2	1	2			1															1					1	1	1	1													2		1		1
173	GCA_001549655.1_Saureus_TMUS2126		2	2	1	2			1															1					1	1	1	1													2		1		1
174	GCA_001717665.2_Saureus_2148.N		2	2	1	2			1															1					1	1	1	1													2		1		1
175	GCA_003347055.1_Saureus_FORC_061		2	2	1	2			1											1				1					1	1	1	1													2		1		1
176	GCA_003193665.1_Saureus_AR_0472		2	2	1	2																	1	2			1		1	1	1	2						1				1	1	1	2		1		1
177	GCA_003193785.1_Saureus_AR_0473		2	2	1	2																	1	2			1		1	1	1	2						1				1	1	1	2		1		1
178	GCA_001018645.2_Saureus_FDAARGOS_2	1	2	1		1			2														1	1					1									1				1	1		2		1		1
179	GCA_000011525.1_Saureus_MSSA476	1	2	1		1			2														1	1					1									1				1	1		2		1		1
180	GCA_002209325.1_Saureus_FORC_045	1	2	1		1			1														1	1					1									1				1	1		2		2
181	GCA_003952625.1_Saureus_PMB81-4	1	2	1					1	1										1		1		1		1	1	1	2		2	1	1	1	1	1	1	2	1	1	1	2	2		2		2
182	GCA_003573835.1_Saureus_JMUB3031	1	2	1		1	1	1	3	1	1	1	1	1	1		1	1	1	1	1	1	1	2					2	1	2		1	1		1	1	2	1	1	1	1	1		1		2
183	GCA_900620215.1_Saureus_BPH2760	1	2	1		1																																							2		2
184	GCA_003957315.1_Saureus_PMB64-1	1	2	1		1																																							2		2
185	GCA_001879545.1_Saureus_FORC_026	1	2	1		1																																							2		2
186	GCA_002633825.1_Saureus_CFSAN007851	1	2	1		1			1																																				2		2
187	GCA_001019535.2_Saureus_Mw2	1	2	1		1			2														1	1					1									1				1	1		2		2
188	GCA_000011265.1_Saureus_MW2	1	2	1		1			2														1	1					1									1				1	1		2		2
189	GCA_001019125.2_Saureus_FDAARGOS_43	1	2	1		1			2														1	1					1									1				1	1		2		2
190	GCA_002795285.1_Saureus_USA400-0051	1	2	1		1			2														1	1					1									1				1	1		2		1
191	GCA_004368035.1_Saureus_2288	1	2	1					2														1	1					1													1	1		2		1
192	GCA_007813675.1_Saureus_13	1	2	1		1													1					1				1	1		1		1									1	1	1	2		2
193	GCA_007185035.1_Saureus_JRA307	1	2	1		1	1	1	2	1	1			1			1	2	2	2	2		2	3					2		2	1	1	1	1	1	1	2	1	1	1			1	2		2	1
194	GCA_003827915.1_Saureus_FDAARGOS_504	1	2		1				2							1	1	1	1	1			1	2					2				1	1	1	1	1	1		1	1				2				1
195	GCA_003193745.1_Saureus_AR_0470	1	2		1				2			1	1	1		1	1	1	1	1			1	2					2				1	1		1	1	1	1	1	1				2			1	1
196	GCA_000159535.2_Saureus_TCH60	1	2		1				1												1	1	1	1					1									1				1	1		2
197	GCA_001019395.2_Saureus_NRS484	1	2		1				1												1	1	1	1					1									1				1	1		2
198	GCA_003855575.1_Saureus_80wphwpl_v1		2		1																																								2
199	GCA_003944865.1_Saureus_80wphwpl		2		1																																								2
200	GCA_002202095.1_Saureus_Seattle1945	1	2		1						1			1			1	1	1			1		1					1													1	1		2
201	GCA_000756205.1_Saureus_ATCC25923	1	2		1						1			1			1	1	1			1		1					1													1	1		2
202	GCA_002202075.1_Saureus_Seattle1945	1	2		1						1			1			1	1	1			1		1					1													1	1		2
203	GCA_001956755.1_Saureus_SJTUF_J27	1	2							1							1						1	1		1		1	2			1						1						1	2			1
204	GCA_003030065.1_Saureus_CFSAN018749	1	2						1	2	1						1		1				2	2				2	3		1	2	1	1		1	1	1						1	2			1
205	GCF_000160335.2_ASM16033v2		2		1				1	1	1		1	2	1	1	2		2		2			2		1			2		1	1										1	1		2
206	GCA_003031425.1_Saureus_CFSAN007896		2						1			1	1	1			1	1	1		1		1	2					2									1				1	1		2
207	GCA_004421085.1_Saureus_04-002		2						1			1	1	1			1	1	1		1		1	1					2									1				1	1	1	2				1
208	GCA_000772025.1_Saureus_FORC_001		2						1									1	1				1	2					2									1				1	1	1	2
209	GCA_900637155.1_Saureus_NCTC13811		2				1	1	2									1	1				2	4					4		1	1	1	1		1	1	3	1	1	1				2				1
210	GCA_000011505.1_Saureus_MRSA252		2						1														1	1					2		1	1						1				1	1		2				1
211	GCA_900478245.1_Saureus_NCTC13277		2						1														1	1					2		1	1						1				1	1	1	2				1
212	GCA_003354685.1_Saureus_277		2						1															1					1		1	1													2				1
213	GCA_003354785.1_Saureus_85		2						1															1					1		1	1													2				1
214	GCA_900635335.1_Saureus_NCTC11965		2						1															1					1		1	1													2				1
215	GCA_001018975.2_Saureus_NRS143		2						1					1					1			1		2					2		1	2												1	2				1
216	GCA_009728755.1_Saureus_ST20130944		2						1	1		1	1	1			1		1					2					2		1	1													2				1
217	GCA_009728775.1_Saureus_ST20130945		2						1															1					1		1	1													2				1
218	GCA_002633785.1_Saureus_CFSAN007847		2						1	1							1		1			1		2					2		1	1	1	1		1	1	1		1	1				2				1
219	GCA_003354625.1_Saureus_468		2				1		1	1	1	1	1	1			1		1			1		1					1																2			1
220	GCA_003354745.1_Saureus_466		2				1		1	1	1	1	1	1			1		1			1		1					1																2			1
221	GCA_003354725.1_Saureus_143		2				1		1	1	1	1	1	1			1		1			1		1					1																2			1
222	GCF_000953255.1_Saureus_Sa_ILRI_217	1	2		1				3	2								2	2				2	3					2		2		1	1	1	1	1	1		1					2			1
223	GCA_001548415.1_Saureus_MI	2	2		2	1	1	1	2	1	1						1	1	1		1	1	2	3					3	1	2	1	1	1		1	1	2	1	1	1	1	1	1	2		1		1
224	GCA_003193885.1_Saureus_AR_0467	2	2		2	1	1	1	2	1	1						1	1	1	1	1		2	4			1		3		3	1	1	1		1	1	3	1	1	1	2	1	1	2		1		1
225	GCA_000597965.1_Saureus_502A	2	2		2	1			1	1	1		2	2			1	1	2		1			2					2	1	1	1	1	1		1	1	1	1	1	1				2		1
226	GCA_001018775.2_Saureus_NRS149	2	2		2	1			1	1	1		2	2			1	1	2		1			2					2	1	1	1	1	1		1	1	1	1	1	1				2		1
227	GCA_009650155.1_Saureus_CFSAN007894	2	2		1	1			1											1				1					1	1	1	1													2		1
228	GCA_002633865.1_Saureus_CFSAN007894	2	2		1	1			1											1				1					1	1	1	1													2		1
229	GCA_900620225.1_Saureus_BPH2819	2	2		2	1			1															1					1																2		1		1
230	GCA_003203655.1_Saureus_AR_0222	2	2		2	1																																							2		1
231	GCA_001281145.1_Saureus_SA564	2	2		2	1			1	1										2			1	2					2		1	1	1	1	1	1	1			1	1	1	1		2		1		1
232	GCA_003194405.1_Saureus_CHU15-056	2	2		2	1			2		1							1	1		1			2					2	1	2	1	1	1		1	1		1	1	1				1		1		1
233	GCA_003073775.1_Saureus_AR462	2	2		2	1																		1					1	1	1	1													2		1		1
234	GCA_003031485.1_Saureus_CC5	2	2		2	1			1											1			1	1					1																2		1		1
235	GCA_000253135.1_Saureus_ECT-R2	2	2		2	1			1											1			1	1					1																2		1		1
236	GCA_002633805.1_Saureus_CFSAN007850	1	2		2	1			2	1										1				1					1	1	1	1	1	1	1	1	1	1	1	1	1				2		1		1
237	GCA_900017775.1_Saureus_NZAK3	2	2		2	1			1	1								1	1	1		1	1	2					2				1	1		1	1	1	1	1	1				2		1		1
238	GCA_003431365.1_Saureus_CFBR-105	2	2		2	1														1				1					1		1	1	1	1	1	1	1	1	1	1	1				2			1
239	GCA_003991015.1_Saureus_USA100	2	2		2	1																																							2		1
240	GCA_003203675.1_Saureus_AR_0220	2	2		2	1			2	1	1			1		1	1	1	1	2	1	1	1	2					2		1	1	1	1		1	1		1	1	1				2		1	1	1
241	GCA_000025145.2_Saureus_04-02981	2	2		2	1	1	1	2	1	1						1	1	1	1	1		1	2					2		1		1	1		1	1	1	1	1	1				2		1		1
242	GCA_004208595.1_Saureus_592	1	2		2	1	1	1	2	1	1						1	1	1	1	1		1	2					2		1		1	1		1	1	1	1	1	1				2		1		1
243	GCA_005890035.1_Saureus_D592-HR	1	2		2	1	1	1	2	1	1						1	1	1	1	1		1	2					2		1		1	1		1	1	1	1	1	1				2		1		1
244	GCA_005954685.1_Saureus_D592	1	2		2	1	1	1	2	1	1						1	1	1	1	1		1	2					2		1		1	1		1	1	1	1	1	1				2		1		1
245	GCA_001975045.1_Saureus_UCI28	2	2		2	1			2	1	1	1	1	1	1	1	1	1	1	2	1	1	1	2					2			1	1	1	1	1	1			1	1				2		1	1	1
246	GCA_001019305.2_Saureus_NRS70	2	2		2	1			1											1			1	1					1																2		1		1
247	GCA_000009645.1_Saureus_N315	2	2		2	1			1											1			1	1					1																2		1		1
248	GCA_003203615.1_Saureus_AR_0468	2	2		2	1	1	1	2	1	1						1	1	1	1	1		3	4			2		4		3	2	1	1		1	1	3	1	1	1	2	2	2	2		1		1
249	GCA_003073655.1_Saureus_AR465	2	2		2	1	1	1	2	1	1						1	1	1	1	1		3	4			2		4		3	2	1	1		1	1	3	1	1	1	2	2	2	2		1		1
250	GCA_003194025.1_Saureus_AR_0215	2	2		2	1	1	1	2	1	1						1	1	1	2	1		3	4					3		3	2	2	2	1	1	1	2	2	2	2	1	1	1	2		1	1	1
251	GCA_000969225.1_Saureus_FCFHV36	2	2		2	1			2	1										2			2	3					3			2	1	1		1	1	1	1	1	1	1	1	1	2		1	1	1
252	GCA_003073715.1_Saureus_AR461	2	2		2	1	1	1	2	1	1			1			1	1	1	2	1		3	4	3				4		2	3	1	1	1	1	1	3	1	1	1	2	1		2		1	1	1
253	GCA_003330905.1_Saureus_AR_474	2	2		2	1	2	1	3	1	1						1	1	1	2	1		2	4					4		2	2	2	2	1	2	2	2	1	2	2			1	2		1		2
254	GCA_000017125.1_Saureus_JH1	2	2		2	1	2	1	3	1	1						1	1	1	2	1		2	4					4		2	2	2	2	1	2	2	2	1	2	2			1	2		1		2
255	GCA_000016805.1_Saureus_JH9	2	2		2	1	2	1	3	1	1						1	1	1	2	1		2	4					4		2	2	2	2	1	2	2	2	1	2	2			1	2		1		2
256	GCA_001975005.1_Saureus_UCI62	2	2		2	1	1	1	2	1	1						1	1	1	1	1		2	3					3	1	2	1	1	1	1	1	1	2	1	1	1	1	1		2				1
257	GCA_001618305.1_Saureus_RIVM6519	2	2		1	1	1	1	2	1	1							1	1					2					2	1	2	2	1	1		1	1			1	1				2		1		1
258	GCA_001558795.2_Saureus_FDAARGOS_159	2	2		2	1	1	1	2	1		1	1	1	1	1	1		1			1	1	2		1		1	2	2	2	1	1	1		1	1	1	1	1	1				2		1		1
259	GCA_001640885.1_Saureus_ZJ5499	2	2		2	1			1											1			2	2					2	1	1							1				1	1	1	2		1		1
260	GCA_003203635.1_Saureus_AR_0228	2	2		2	1	1	1	3	2	2			1			2	2	2	2	2		1	3	1				3		1	1	2			2	1	2	1	1	2				2		1	1	1
261	GCA_003194005.1_Saureus_AR_0469	2	2		1		1	1	2	2	2			1			2	2	2	1	2			2	1				2		1	1	2	2		2	2	2	2	2	2				2		1	1
262	GCA_001278745.1_Saureus_HOU1444-VR	2	2		1	1			1		2		2	1			1	1	1	1	1		2	2					2													2	2	2	2		1		1
263	GCA_003945425.1_Saureus_TUM9463	2	2		2	1			2	1	1	1	1	1	1		1	1	1	3	1	1	2	4					3	1	2		1	2	2	2	2	2	1	2	2	1	1		1		1	1	2
264	GCA_003945405.1_Saureus_TUM9458		2		2	1			2	1	1	1	1	1	1		1	1	1	3	1	1	2	4					3	1	2		1	2	2	2	2	2	1	2	2	1	1	1	1		1	1	2
265	GCA_001640925.1_Saureus_NCCP14562	2	2		2	1			1											1			1	2				1	2	2	1		1	1	1	1	1	1		1	1	1	1	1	2		1	1
266	GCA_006088835.1_Saureus_aureus	2	2		2	1			2	1									1	1	1		2	3					2	1	1			1	1	1	1	1	1	1	1	1	1	1	2		1		1
267	GCA_003351925.1_Saureus_FORC_062	2	2		2	1	1	1		1	1							1	1	1	1		1	3				1	3	1	1	2	2	2	1	2	2	2	1	2	2	1	1	1	2		1	1
268	GCA_001725965.1_Saureus_FORC_027	2	2		2	1	1	1		1	1							1	1	1	1		1	3				1	3	1	1	2	2	2	1	2	2	2	1	2	2	1	1	1	2		1	1
269	GCA_001640905.1_Saureus_NCCP14558	2	2		2	1			1	1						1	1		1	2			1	3				2	3	2	2		2	2	2	2	2	2	1	2	2	1	1	1	2
270	GCA_008620055.1_Saureus_KUH180062	2	2		2	1			2	1	1	1	1	1	1		1			1			2	3					3		2	1	1	1	1	1	1	1		1	1	1	1		2		1		1
271	GCA_008619075.1_Saureus_KUN1163	2	2		2	1			2	1	1	1	1	1	1		1	1		1			2	3					3		2	1	1	1	1	1	1	1		1	1	1	1	1	2		1		1
272	GCA_009176875.1_Saureus_KG-22	2	2		2	1			2	1	1	1	1	1	1		1	1	1	1			2	3					3	1	1	1	1	1	1	1	1	2		1	1	1	1		2		1		1
273	GCA_009176785.1_Saureus_KG-18	2	2		2	1			2	1	1	1	1	1	1		1	1	1	1			2	3					3	1	1	1	1	1	1	1	1	2		1	1	1	1		2		1		1
274	GCA_009176765.1_Saureus_KG-03	2	2		2	1			2	1	1	1	1	1	1		1	1	1	1			2	3					3	1	1	1	1	1	1	1	1	2		1	1	1	1		2		1		1
275	GCA_008620175.1_Saureus_KUH180129	2	2		1		1	1	2		1	1	1	1	1		1	1		2	1	1	2	3					2		1		1	1		1	1	2	1	1	1	1	1		2		1		1
276	GCA_005707215.1_Saureus_Lr12	2	2		2	1			2	1	1						1	1	1		1			2			1		2	1	1		1	1	1	1	1	1		1	1				1		1
277	GCA_009740205.1_Saureus_P1D5C2	2	2		2	1			1											1			2	2					2		1	1						1				1	1		2		1		1
278	GCA_009739825.1_Saureus_P1D5C1	2	2		2	1			1											1			2	2					2		1	1						1				1	1		2		1		1
279	GCA_009739795.1_Saureus_P1D7C1	2	2		2	1			1											1			2	2					2		1	1						1				1	1		2		1		1
280	GCA_009739735.1_Saureus_P1D9C1	2	2		2	1			1											1			2	2					2		1	1						1				1	1		2		1		1
281	GCA_009739865.1_Saureus_P1D14C1	2	2		2	1			1											1			2	2					2		1	1						1				1	1		2		1		1
282	GCA_009739845.1_Saureus_P1D1C1	2	2		2	1			1											1			2	2					2		1	1						1				1	1		2		1		1
283	GCA_009739885.1_Saureus_P1D12C1	2	2		2	1			1											1			2	2					2		1	1						1				1	1		2		1		1
284	GCA_009739755.1_Saureus_P1D8C2	2	2		2	1			1											1			2	2					2		1	1						1				1	1		2		1		1
285	GCA_009739775.1_Saureus_P1D8C1	2	2		2	1			1											1			2	2					2		1	1						1				1	1		2		1		1
286	GCA_009739715.1_Saureus_P2D15C1	2	2		2	1			1											1			2	2					2		1	1						1				1	1		2		1		1
287	GCA_009739675.1_Saureus_P2D8C1	2	2		2	1			1											1			2	2					2		1	1						1				1	1		2		1		1
288	GCA_009739695.1_Saureus_P2D1C1	2	2		2	1			1											1			2	2					2		1	1						1				1	1		2		1		1
289	GCA_003193705.1_Saureus_AR_0219	2	2		2	1	1	1		1	1							1	1		1			2					1			1	1	1		1	1	1	1	1	1				2		1
290	GCA_000009665.1_Saureus_Mu50	2	2		2	1	1	1		1	1							1	1					2					1			1	1	1		1	1	1	1	1	1				2		1
291	GCA_001019495.2_Saureus_FDAARGOS_40	2	2		2	1	1	1		1	1							1	1		1			2					1			1	1	1		1	1	1	1	1	1				2		1
292	GCA_000010445.1_Saureus_Mu3	2	2		2	1	1	1		1	1							1	1		1			2					1			1	1	1		1	1	1	1	1	1				2		1
293	GCA_001019435.2_Saureus_NRS1	2	2		2	1	1	1		1	1							1	1		1			2					1			1	1	1		1	1	1	1	1	1				2		1
294	GCA_001019255.2_Saureus_FDAARGOS_1	1	2		2	1	1	1	1	2	2						2	1	2		2		1	3		1			3	3	2	2	1	1	1	1	1	2	1	1	1	1	1	1	2		1		1
295	GCA_001019205.2_Saureus_FDAARGOS_48	1	2		2	1	1	1	1	2	2						2	1	2		2		1	3		1			3	3	2	2	1	1	1	1	1	2	1	1	1	1	1	1	2		1		1
296	GCA_001019575.2_Saureus_HPV107	2	2		2	1	1	1	3					1					1		1	1	2	3					3	1	1	1	1	1	1	1	1	2		1	1	2	1		2		1		1
297	GCA_004785995.1_Saureus_WCUH29	2	2		2	1	1	1	3	1	1		1	1			1	1	2		1		2	3					3	1	1		2	2	2	2	2	3	1	2	2	1	1		2		1		1
298	GCA_002204555.1_Saureus_ISU935	2	2		2	1			1	1							1		1			2	1	2					2		1		1	1	1	1	1	1							2		1
299	GCA_000967345.1_Saureus_ST228	2	2		2	1			1										1				1	1					1		1														2		1
300	GCA_000967325.1_Saureus_ST228	2	2		2	1			1										1				1	1					1		1														2		1
301	GCA_000382965.1_Saureus_ST228	2	2		2	1			1										1				1	1					1																2		1
302	GCA_000967385.1_Saureus_ST228	2	2		2	1			1										1				1	1					1		1														1		1
303	GCA_000967365.1_Saureus_ST228	2	2		2	1			1										1				1	1					1		1														2		1
304	GCA_000967405.1_Saureus_ST228	2	2		2	1			1										1				1	1					1		1														1		1
305	GCA_000383005.1_Saureus_ST228	2	2		2	1			1										1				1	1					1		1														2		1
306	GCA_000382985.1_Saureus_ST228	2	2		2	1			1										1				1	1					1		1														1		1
307	GCA_007726495.1_Saureus_B2-15A	2	2		2	1										1	1	1	1		1	1		2					1		1		1	1	1	1	1	1				1	1		2		1
308	GCA_007726545.1_Saureus_B8-13D	2	2		2	1										1	1	1	1		1	1		2					1		1		1	1	1	1	1	1				1	1		2		1
309	GCA_000024585.1_Saureus_ED98	2	2		2	1										1	1	1	1	1	1	2		2					2		1	1						1				1	1		2		1
310	GCA_007726565.1_Saureus_B3-17D	2	2		2	1													1		1	1		2					2		2		1	1	1	1	1	1				1	1		2		1
311	GCA_007726525.1_Saureus_B4-59C	1	2		2	1																1		1					1		1							1				1	1		2		1
312	GCA_003354705.1_Saureus_61	2	2		1	1			2										1	1			2	2					2				1	1	1	1	1			1	1				2		1	1	1
313	GCA_003354985.1_Saureus_628	2	2		1	1			2										1	1			2	2					2				1	1	1	1	1			1	1				2		1	1	1
314	GCA_003354565.1_Saureus_187	2	2		1	1			2										1	1			2	2					2				1	1	1	1	1			1	1				2		1	1	1
315	GCA_003354765.1_Saureus_191	2	2		1	1			2										1	1			2	2					2				1	1	1	1	1			1	1				2		1	1	1
316	GCA_003354585.1_Saureus_629	2	2		1	1			2										1	1			2	2					2				1	1	1	1	1			1	1				2		1	1	1
317	GCA_000746505.1_Saureus_2395USA500	2	2	2	2	2			2		1			1				1	1		1		2	3		1	1	1	2	1	1	2	1	1	1	1	1	1	1	1	1	1	1	1	2		2	1	1
318	GCA_001019485.2_Saureus_NRS120	2	2	2	2	2			2		1			1				1	1		1		2	3		1	1	1	2	1	1	2	1	1	1	1	1	1	1	1	1	1	1	1	2		2	1	1
319	GCA_003111725.1_Saureus_SVH7513	2	2	2	2	2			1		1			1				1	1		1		2	2		1	1	1	1	1		1						1				1	1	1	2		2
320	GCA_900474525.1_Saureus_NCTC13394	2	2	2	2	1			1		1			1				1	1		1	1	1	2		1	1	1	2	1		2						1				1	1	1	2		1
321	GCA_008370815.1_Saureus_16445	2	3	2	2	2			3	2							2	2	2	1	2		1	4			1		3	1	4	1		2	2	2	2	1	1	1	1	1	1	1	2		2	2
322	GCA_005705635.1_Saureus_R46	2	2	2	2	2			1												1	1	1	2					1	1	1	2						1				1	1	1			2
323	GCA_001045995.2_Saureus_HUV05	1	2	2	2	2																	1	2					1	1	2	2						1				1	1		2		2		1
324	GCA_001045795.2_Saureus_CA12	2	2	2	2	2																	1	2					1	1	2	2						1				1	1		2		2		1
325	GCA_001021895.1_Saureus_CA15	2	2	2	2	2																	1	2					1	1	2	2						1				1	1		2		2		1
326	GCA_001018685.2_Saureus_TCH959	2	2	2	2	2																	1	2					1	1	2	2						1				1	1		2		2		1
327	GCA_000568455.1_Saureus_USA300-ISMMS1	2	2	2	2	2														1			1	3					2	1	2	2	1	1	1	1	1	2	1	1	1	1	1		2		2		2
328	GCA_001183705.3_Saureus_USA300_2014.C01	2	2	2	2	2	1	1	1	1	1			1			1	1	1		1		1	3					2	1	2	2	1	1	1	1	1	2	1	1	1	1	1		2		2		1
329	GCA_003193725.1_Saureus_AR_0216	1	2	2	2	2			1	1					1	1	1		1				2	3					2	1	2	3	1	1	1	1	1	2	1	1	1	1	1		2		2		1
330	GCA_001717685.3_Saureus_1971.C01	2	2	2	2	2																	1	2					1	1	2	2						1				1	1		2		2		1
331	GCA_001580515.1_Saureus_UTSWMRSA55	2	2	2	2	2																	1	2					1	1	2	2						1				1	1		2		2		1
332	GCA_001717725.2_Saureus_1625.C01	2	2	2	2	2																	1	2					1	1	2	2						1				1	1		2		2		1
333	GCA_003203595.1_Saureus_AR_0226	2	2	2	2	2																	1	2					1	1	2	2						1				1	1		2		2		1
334	GCA_008329865.1_Saureus_CFSAN082782	2	2	2	2	2																	1	2					1	1	2	2						1				1	1		2		2		1
335	GCA_008329885.1_Saureus_CFSAN082781	2	2	2	2	2																	1	2					1	1	2	2						1				1	1		2		2		1
336	GCA_000017085.1_Saureus_TCH1516	2	2	2	2	2																	1	2					1	1	2	2						1				1	1		2		2		1
337	GCA_002000625.1_Saureus_USA300-SUR12	2	2	2	2	2																	1	2					1	1	2	2						1				1	1		2		2		1
338	GCA_001717975.3_Saureus_2148.C01	2	2	3	2	2																	1	2					1	1	2	2						1				1	1		2		2		1
339	GCA_003595385.1_Saureus_USA300-SUR2	2	2	2	2	2													1		1		1	3					2	1	3	2	1	1	1	1	1	1	1	1	1	1	1		2		2		1
340	GCA_001956815.1_Saureus_USA300_SUR1	2	2	2	2	2													1		1		1	3					2	1	3	2	1	1	1	1	1	1	1	1	1	1	1		2		2		1
341	GCA_003595365.1_Saureus_USA300-SUR1	2	2	2	2	2													1		1		1	3					2	1	3	2	1	1	1	1	1	1	1	1	1	1	1		2		2		1
342	GCA_002000805.1_Saureus_USA300-SUR21	2	2	2	2	2			1					1			1			1	1		1	3		1			2	1	3	2	1	1	1	1	1	2	1	1	1	1	1		2		2		1
343	GCA_003595465.1_Saureus_USA300-SUR6	2	2	2	2	2			1					1			1			1	1		1	3		1			2	1	3	2	1	1	1	1	1	2	1	1	1	1	1		2		2		1
344	GCA_003595405.1_Saureus_USA300-SUR3	2	2	2	2	2			1					1			1			1	1		1	3		1			2	1	3	2	1	1	1	1	1	2	1	1	1	1	1		2		2		1
345	GCA_002000645.1_Saureus_USA300-SUR13	2	2	2	2	2			1					1			1			1	1		1	3		1			2	1	3	2	1	1	1	1	1	2	1	1	1	1	1		2		2		1
346	GCA_003595485.1_Saureus_USA300-SUR7	2	2	2	2	2			1					1			1		1	1	1		1	3		1			2	1	3	2	1	1	1	1	1	2	1	1	1	1	1		2		2		1
347	GCA_002000845.1_Saureus_USA300-SUR23	2	2	2	1	1			1					1			1		1	1	1		1	3		1			2	1	3	2	1	1	1	1	1	2	1	1	1	1	1		2		2		1
348	GCA_002000785.1_Saureus_USA300-SUR20	2	2	2	1	1			1					1			1		1	1	1		1	3		1			2	1	3	2	1	1	1	1	1	2	1	1	1	1	1		2		2		1
349	GCA_002000825.1_Saureus_USA300-SUR22	2	2	2	1	1			1					1			1		1	1	1		1	3		1			2	1	3	2	1	1	1	1	1	2	1	1	1	1	1		2		2		1
350	GCA_002000765.1_Saureus_USA300-SUR19	2	2	2	2	2			1					1			1		1	1	1		1	3		1			2	1	3	2	1	1	1	1	1	2	1	1	1	1	1		2		2		1
351	GCA_002000665.1_Saureus_USA300-SUR14	2	2	2	2	2			1					1			1		1	1	1		1	3		1			2	1	3	2	1	1	1	1	1	2	1	1	1	1	1		2		2		1
352	GCA_002000725.1_Saureus_USA300-SUR17	2	2	2	2	2			1					1			1		1	1	1		1	3		1			2	1	3	2	1	1	1	1	1	2	1	1	1	1	1		2		2		1
353	GCA_002000745.1_Saureus_USA300-SUR18	2	2	2	2	2			1					1			1		1	1	1		1	3		1			2	1	3	2	1	1	1	1	1	2	1	1	1	1	1		2		2		1
354	GCA_002000705.1_Saureus_USA300-SUR16	2	2	2	2	2			1					1			1		1	1	1		1	3		1			2	1	3	2	1	1	1	1	1	2	1	1	1	1	1		2		2		1
355	GCA_002000585.1_Saureus_USA300-SUR10	2	2	2	2	2			1					1			1		1	1	1		1	3		1			2	1	3	2	1	1	1	1	1	2	1	1	1	1	1		2		2		1
356	GCA_003595445.1_Saureus_USA300-SUR5	2	2	2	2	2			1					1			1		1	1	1		1	3		1			2	1	3	2	1	1	1	1	1	2	1	1	1	1	1		2		2		1
357	GCA_002000565.1_Saureus_USA300-SUR9	2	2	2	2	2			1					1			1		1	1	1		1	3		1			2	1	3	2	1	1	1	1	1	2	1	1	1	1	1		2		2		1
358	GCA_002000605.1_Saureus_USA300-SUR11	2	2	2	2	2			1					1			1		1	1	1		1	3		1			2	1	3	2	1	1	1	1	1	2	1	1	1	1	1		2		2		1
359	GCA_003595425.1_Saureus_USA300-SUR4	2	2	2	2	2			1					1			1		1	1	1		1	3		1			2	1	3	2	1	1	1	1	1	2	1	1	1	1	1		2		2		1
360	GCA_003595505.1_Saureus_USA300-SUR8	2	2	2	2	2			1					1			1		1	1	1		1	3		1			2	1	3	2	1	1	1	1	1	2	1	1	1	1	1		2		2		1
361	GCA_003193965.1_Saureus_AR_0225	2	2	2	2	2	1	1	1	1	1			1			1	1	1		1		2	3					1	1	2	3	1	1	1	1	1	2	1	1	1	1	1		2		2		1
362	GCA_900620255.1_Saureus_BPH2986	2	2	2	2	2				1									1	1			1	3					2	1	2	2	1	1	1	1	1	2	1	1	1	1	1		2		2		1
363	GCA_000815205.1_Saureus_25b_MRSA	2	2	2	2	2																	1	2					1	1	2	2						1				1	1		2		2		1
364	GCA_000815085.1_Saureus_31b_MRSA	2	2	2	2	2																	1	2					1	1	2	2						1				1	1		2		2		1
365	GCA_000815245.1_Saureus_27b_MRSA	2	2	2	2	2																	1	2					1	1	2	2						1				1	1		2		2		1
366	GCA_000815165.1_Saureus_26b_MRSA	2	2	2	2	2																	1	2					1	1	2	2						1				1	1		2		2		1
367	GCA_000815045.1_Saureus_29b_MRSA	2	2	2	2	2																	1	2					1	1	2	2						1				1	1		2		2		1
368	GCA_000815125.1_Saureus_33b	2	2	2	2	2																	1	2					1	1	2	2						1				1	1		2		2		1
369	GCA_003073395.1_Saureus_CIT	2	2	2	2	2																	1	2					1	1	2	2						1				1	1		2		2		1
370	GCA_003073435.1_Saureus_OXLIM	2	2	2	2	2																	1	2					1	1	2	2						1				1	1		2		2		1
371	GCA_002088995.1_Saureus_C2406	2	2	2	2	2																	1	2					1	1	2	2						1				1	1		2		2		1
372	GCA_000695875.1_Saureus_UA-S391_USA300	2	2	2	2	2																	1	2					1	1	2	2						1				1	1		2		2		1
373	GCA_008244725.1_Saureus_NRS384-rpoB-H481N-NCV	2	2	2	2	2																	1	2					1	1	2	2						1				1	1		2		2		1
374	GCA_008244705.1_Saureus_NRS384	2	2	2	2	2																	1	2					1	1	2	2						1				1	1		2		2		1
375	GCA_008244745.1_Saureus_NRS384-rpoB-H481N-SCV	2	2	2	2	2																	1	2					1	1	2	2						1				1	1		2		2		1
376	GCA_002085525.1_Saureus_JE2	2	2	2	2	2																	1	2					1	1	2	2						1				1	1		2		2		1
377	GCA_004118995.1_Saureus_LAC	2	2	2	2	2																	1	2					1	1	2	2						1				1	1		2		2		1
378	GCA_000013465.1_Saureus_USA300_FPR3757	2	2	2	2	2																	1	2					1	1	2	2						1				1	1		2		2		1
379	GCA_004614315.1_Saureus_JK3137	2	2	2	2	2			2	1	1	1		1			1	1	1	2	1		1	4					3	1	3	2	2	2	2	2	2	3	2	1	2	1	1		2		2		2
380	GCA_002000685.1_Saureus_USA300-SUR15	2	2	2	2	2			1					1			1		1	1	1		1	3		1			2	1	3	2	1	1	1	1	1	2	1	1	1	1	1		2		2		1
381	GCA_002000865.1_Saureus_USA300-SUR24	2	2	2	2	2			1					1			1		1	1	1		1	3		1			2	1	3	2	1	1	1	1	1	2	1	1	1	1	1		2		2		1
382	GCA_001735655.2_Saureus_3020.C01	2	2	2	2	2																	1	2					1	1	2	2						1				1	1		2		2		1
383	GCA_001183725.2_Saureus_USA300_2014.C02	2	2	2	2	2																	1	2					1	1	2	2						1				1	1		2		2		1
384	GCA_001717705.2_Saureus_1969.N	2	2	2	2	2																	1	2					1	1	2	2						1				1	1		2		2		1
385	GCA_003073415.1_Saureus_CAR	2	2	2	2	2																	1	1					1	1	1	1						1				1	1		2		2
386	GCA_004614295.1_Saureus_C8879	2	2	2	2	2			1											1			1	2					2	2	2	2						1				1	1		2		2
387	GCA_007954445.1_Saureus_BSN9S	2	2	2	2	2																		1							1	1													2		2		1
388	GCA_007954465.1_Saureus_BSN9R	2	2	2	2	2																		1							1	1													2		2		1
389	GCA_003193685.1_Saureus_AR_0223	2	2	2	2	2			1			1	1	1		1	1		1		1			2							1	1													2		2		1
390	GCA_001717645.3_Saureus_5118.N	2	2	2	1	1			1		1	1	1	1			1		1		1			2					1		1	1	1	1		1	1	1	1	1	1				2		2		1
391	GCA_001046095.2_Saureus_V2200	2	2	2	2	2			1											1			1	2					2	1	2	1						1				1	1		1		2		1
392	GCA_005885975.1_Saureus_Col52-A5	2	2	2	2	2			1											1			1	1					2	1	2	1						1				1	1		1		1		1
393	GCA_001021875.1_Saureus_M121	2	2	2	2	2													1		1		1	3					2	1	2	3	1	1		1	1	2		1	1	1	1		2		2		1
394	GCA_005889995.1_Saureus_J01	1	2	2	2	2	1	1	1	1	1						1		1		1		1	3					2		2	2	1	1				1	1	1	1	1	1	1	2		2	1	1
395	GCA_004193875.1_Saureus_C3948	2	2	2	2	2			2											1			1	2			1		1	1	1							1				1	1		2		2		1
396	GCA_003354805.1_Saureus_54	2	2	2	2	2			1														1	1					1									1				1	1		2		2
397	GCA_003354885.1_Saureus_164	2	2	2	2	1			2		1			1				1	1		1		1	2		1	1	1	2	1								1				1	1		2		2
398	GCA_002386245.1_Saureus_FDAARGOS_412	2	2	2	2	2			1															1					1		1	1													2		2		1
399	GCA_004193895.1_Saureus_H489	2	2	2	2	2			1											1				1			1			1	1														2		2
400	GCA_900635265.1_Saureus_NCTC12233	2	2	2	2	1			1											1			1	2			1		1	1	1							1				1	1	1	2		2
401	GCA_002355355.1_Saureus_OC8	2	2	2	2	2	1	1	2	1			1	1		1	1		1	1			1	3			1		2	1	2	1	1	1	1	1	1	2	1	1	1	2	2		2		2	1
402	GCA_002786465.1_Saureus_EDCC5458	1	2	2	2	2			3								1	1	1	2	1		2	3		1	2		1	2	1	1	1	1	1	1	1	2	1	1	1	1	1		2		2	1	1
403	GCA_900129335.1_Saureus_Clinicalisolate	2	2	2	2	2			1		1			1				1	1		1		1	1		1	1	1	1	1		1													2		2
404	GCA_003354965.1_Saureus_546	2	2	2	2	2			1									1	1	1	1	1	2	2					2									2				2	2		2		2
405	GCA_003354665.1_Saureus_165	2	2	2	2	2			1									1	1	1	1	1	2	2					2									2				2	2		2		2
406	GCA_003354945.1_Saureus_545	2	2	2	2	2			2								1	2	2	1	2	1	2	3					3				1	1	1	1	1	2		1	1	2	2		2		2	1
407	GCA_000626615.3_Saureus_FDAARGOS_5	2	2	2	2	2			1		1								1					1					1									1				1	1	1	2		2
408	GCA_000012045.1_Saureus_COL	1	2	2	2	2			1		1								1					1					1									1				1	1	1	2		2
409	GCA_004136235.1_Saureus_M51	2	2	2	2	2			2	1							1	1	1	1				2			1		1	1	1	1	1	1	1	1	1			1	1				2		2	1	1
410	GCA_900474735.1_Saureus_NCTC13395	2	2	2	2	1			1	2	2					1	1		2	1	2		2	2		2	2	1	1	1	2		1	1	1	1	1			1	1				2		2
411	GCA_900474725.1_Saureus_NCTC13140	2	2	2	1	1			2	3					1	1	1	2	3	2	3	3	3	3			1		2	1	3		2	2	2	2	2	2	2	2	2	1	1		2		2	2
412	GCA_002310435.1_Saureus_NYU_Newman	2	2	2	2	2	3	3	3	2	2	2	3	3	3	3	3	3	3	3	3	3	3	4	3	3	3	3	4	3	2	2	3	3	3	3	3	3	3	3	3	2	2	2	2		2	2	2
413	GCA_000010465.1_Saureus_Newman	2	2	2	2	2	3	3	3	2	2	2	3	3	3	3	3	3	3	3	3	3	3	4	3	3	3	3	4	3	2	2	3	3	3	3	3	3	3	3	3	2	2	2	2		2	2	2
414	GCA_002310395.1_Saureus_Newman_D2C	2	2	2	2	2	3	3	3	2	2	2	3	3	3	3	3	3	3	3	3	3	3	4	3	3	3	3	4	3	2	2	3	3	3	3	3	3	3	3	3	2	2	2	2		2	2	2
415	GCA_900092595.1_Saureus_Sa_Newman_UoM	2	2	2	2	2	3	3	3	2	2	2	3	3	3	3	3	3	3	3	3	3	3	4	3	3	3	3	4	3	2	2	3	3	3	3	3	3	3	3	3	2	2	2	2		2	2	2
416	GCA_001018735.2_Saureus_NRS137	2	2	2	2	2																																							2		2
417	GCA_000245495.1_Saureus_VC40	2	2	2	2	1																																							2		2
418	GCA_001019275.2_Saureus_NRS107	2	2	2	2	2																																							2		2
419	GCA_001019415.2_Saureus_NRS146	2	2	2	2	2																																							2		2
420	GCA_001018655.2_Saureus_FDAARGOS_6	2	2	2	2	2																																							2		2
421	GCA_001018915.2_Saureus_NRS133	2	2	2	2	2			1				1	1			1	1	1					1					1	1															2		2
422	GCA_001027105.1_Saureus_DSM20231	2	2	2	2	2			1	1							1	1	1		1			1					1				1	1	1	1	1	1	1	1	1				2		2
423	GCA_006364675.1_Saureus_FDAARGOS_773	2	2	2	2	2			1	1							1	1	1		1			1					1				1	1	1	1	1	1	1	1	1				2		2
424	GCA_006094915.1_Saureus_ATCC12600	2	2	2	2	2			1	1							1	1	1		1			1					1				1	1	1	1	1	1	1	1	1				2		2
425	GCA_001018805.2_Saureus_FDAARGOS_15	2	2	2	2	2			1										2		2			2				2	2				2	2	2	2	2		1	2	2			1	2		2	1
426	GCA_900475245.1_Saureus_NCTC8325	2	2	2	2	2			2				1	2			1	1	2			1	1	3					3	1			1	1	1	1	1	2	1	1	1	1	1		2		2
427	GCA_001900185.1_Saureus_HG001	2	2	2	2	1			2				1	2			1	1	2			1	1	3					3	1			1	1	1	1	1	2	1	1	1	1	1		2		2
428	GCA_000013425.1_Saureus_NCTC8325	2	2		2	1			2				1	2			1	1	2			1	1	3					3	1			1	1	1	1	1	2	1	1	1	1	1		2		2
429	GCA_001018725.2_Saureus_FDAARGOS_10	2	2	2	2	2			3	1			1	2	1		2	2	3	1	1	2	1	4					4	1	1	1	2	2	2	2	2	2	2	2	2	2	2		2		2	1
430	GCA_008619235.1_Saureus_KUH140013	2	2	2	2	1			1															1					1	1	1	1													2		2		1
431	GCA_002356675.1_Saureus_JH4899	2	2	2	2	1			1											1			1	1					1																2		2		1
432	GCA_008619415.1_Saureus_KUH140046	1	2	2	2	1			1															1					1	1	1	1													2		2		1
433	GCA_008619935.1_Saureus_KUH180038	2	2	2	1	1			1															1					1	1	1	1													2		2		1
434	GCA_003031285.1_Saureus_TF3198	2	2	2	2	1			1															1					1	1	1	1													2		2		1
435	GCA_003425835.1_Saureus_28	2	2	2	2	1			1											1			1	2					2	1	1	1						1				1	1		2		2
436	GCA_003425885.1_Saureus_82	2	2	2	2	1			1											1			1	2					2	1	1	1						1				1	1		2		2
437	GCA_003426145.1_Saureus_MOZ66	2	2	2	2	2			2	1		1	2	2			2	2	2		1		1	2					1	1			1	1	1	1	1			1	1				2		2	1
438	GCA_003425915.1_Saureus_64	2	2	2	1	2			2	1	1			1			1	1	1	1	1		1	3			2		2	1	2			1	1	1	1	1	1	1	1	2	2	1	2		2	1
439	GCA_003425545.1_Saureus_199	2	2	2	1	2			2	1	1			1			1	1	1	1	1		1	3			2		2	1	2			1	1	1	1	1	1	1	1	2	2	1	2		2	1
440	GCA_006364775.1_Saureus_FDAARGOS_766	2	2	2	1	2			3										1	1			2	3					3		1	1	2	1	1	1	1	1		1	1	1	1	1	2		2	1	1
441	GCA_005706035.1_Saureus_P10	2	2	2	2	2			3	2	1						1		2		3	1	2	4				1	2	2	2	3	1	1	1	1	1	2		1	1	2	2	1			2	1
442	GCA_005890015.1_Saureus_JKD6004		2	1	1				1										1	1	1			2			1	1	1	1	1		1	1	1	1	1			1	1			1	2		2
443	GCA_007410625.1_Saureus_JKD6004-DR		2	1	1				1										1	1	1			2			1	1	1	1	1		1	1	1	1	1			1	1			1	2		2
444	GCA_900607255.1_Saureus_BPH2019		2	1	1				1											1				1			1			1	1														2		1
445	GCA_000204665.1_Saureus_T0131		2	1	1				1											1				1			1			1	1														2		1
446	GCA_003394105.1_Saureus_WCH-SK2		2	1	1				1											1				1			1			1	1														2		2
447	GCA_900607245.1_Saureus_JKD6009		2	1					1										1	1	1			2			1	1	1	1	1		1	1	1	1	1			1	1			1	1		2
448	GCA_000145595.1_Saureus_JKD6008		2	1					1										1	1	1			2			1	1	1	1	1		1	1	1	1	1			1	1			1	1		2
449	GCA_900607295.1_Saureus_BPH2869		2	1					1										2	1	2			3			1	2	2	1	1		2	2	2	2	2		1	2	2			2	1		2
450	GCA_900607285.1_Saureus_BPH3244		2	1	1				1										1	1	1			2				2	2		1	1	1	1	1	1	1			1	1			1	2		2
451	GCA_900607275.1_Saureus_BPH2070		2	1	1															1				1				1	1				1	1	1	1	1			1	1			1	2		1
452	GCA_900475055.1_Saureus_NCTC11940		2	1	1				1											1				1			1			1	1														2		1
453	GCA_900474575.1_Saureus_NCTC9944		2	1	1				1	1	1				1		1		2	2	2		1	2					2			1	2	1	1	1	1			1	1				2		2
454	GCA_003264775.1_Saureus_CMRSA-3		2	1	1		2	2	3	2										3			3	3			1	1	2	3	3	1	2	2	2	2	2			2	2			2	2		2
455	GCA_000418345.1_Saureus_Bmb9393		2	1	1				2	1	1					2	2		2		2		3	3					2	1	1		1	1	1	1	1	1		1	1	1	1		2		1	1
456	GCA_001515665.1_Saureus_Gv51		2	1	1				2	1	1					2	2		2		2		2	3					2	1	1		1	1	1	1	1	1		1	1	1	1		2		1	1
457	GCA_001515705.1_Saureus_Gv88		2	1	1				2	1	1					1			2		2		3	3					2	1	1		1	1	1	1	1	1		1	1	1	1		2		1	1
458	GCA_001515685.1_Saureus_Be62		2	1					2	1	1					2	1		2		1		3	3					2	1	1		1	1	1	1	1	1		1	1	1	1		2		1	1
459	GCA_001515765.1_Saureus_HC1335		2	1	1				2	1	1					1	1		2		1		3	3					2	1	1		1	1	1	1	1	1		1	1	1	1		1		1	1
460	GCA_001515745.1_Saureus_HC1340		2	1	1				2	2	1					1	2		2		3		2	4					3	1	1		1	1	1	1	1	1		1	1	1	1		2		1	1
461	GCA_000769575.1_Saureus_Gv69		2	1	1				2	2	1					3	2		3		2		2	2					3	1	1		1	1	1	1	1	1		1	1	1	1		2		1	1
462	GCA_900607305.1_Saureus_BPH2056		2	1	1				1											1				1			1			1	1														2		2
463	GCA_000485885.1_Saureus_Z172		2	1					2	1									1	1	1		2	2			1	2	1	2	1	1	1	1	1	1	1			1	1				2		2	1
464	GCA_900620245.1_Saureus_BPH2947		2	1	1		1	1	2	1										2			2	2			1	1	1	2	2	1	1	1	1	1	1			1	1			1	2		2
465	GCA_900607265.1_Saureus_BPH2003		2	1	1		1	1	2	1										2			2	2			1	1	1	2	2		1	1	1	1	1			1	1			1	2		2
466	GCA_000027045.1_Saureus_TW20		2	1	1		1	1	2	1										2			2	2			1	1	1	2	2	1	1	1	1	1	1			1	1			1	2		2
467	GCA_003264815.1_Saureus_CMRSA-6		2	1	1		1	1	2	1										2			2	2			1	1	1	2	2	1	1	1	1	1	1			1	1			1	2		2
468	GCA_001641025.1_Saureus_V521		2	1	1		2	2	3	1										3			3	3			1	1	2	3	3	2	2	2	2	2	2			2	2			1	2		2	1	1
469	GCA_004136255.1_Saureus_M48		1	1	1		2	2	3	1										3			3	3			1	1	2	3	3	2	2	1	1	2	1			2	2			1	1		2	1	1
470	GCA_000709475.1_Saureus_XN108		2	1	1		1	1	3										2	3	2		1	3			1	1		3	3	3	1	1	1	1	1			1	1	1	1	1			2		2
471	GCA_002097595.2_Saureus_M92		2	1	1		1	1	2		1				1	1	1		1	2	1		2	2					2	2	1	2	1	1	1	1	1			1	1				2		2	1	1
472	GCA_002895385.1_Saureus_MRSA107		2	1	1				3		1								1	2	1		2	3			1	1	2	2	2	2						1				2	2	1	2		2		1
473	GCA_008619595.1_Saureus_KUH140087	1	2			1			1															1																					2		2		1
[truncated: 30 more columns]

## Sheet: Table S9
Species	Strain	deoC	sstD	plsY	eap
S. aureus	GCA_000009005.1_S. aureus_RF122	2	1	1	1
S. aureus	GCA_000009585.1_S. aureus_typestrain_ST398	2	1	1	1
S. aureus	GCA_000009645.1_S. aureus_N315	2	1	1	1
S. aureus	GCA_000009665.1_S. aureus_Mu50	2	1	1	1
S. aureus	GCA_000010445.1_S. aureus_Mu3	2	1	1	1
S. aureus	GCA_000010465.1_S. aureus_Newman	2	1	1	1
S. aureus	GCA_000011265.1_S. aureus_MW2	2	1	1	1
S. aureus	GCA_000011505.1_S. aureus_MRSA252	2	1	1	1
S. aureus	GCA_000011525.1_S. aureus_MSSA476	2	1	1	1
S. aureus	GCA_000012045.1_S. aureus_COL	2	1	1	1
S. aureus	GCA_000013425.1_S. aureus_NCTC8325	2	1	1
S. aureus	GCA_000013465.1_S. aureus_USA300_FPR3757	2	1	1	1
S. aureus	GCA_000016805.1_S. aureus_JH9	2	1	1	1
S. aureus	GCA_000017085.1_S. aureus_TCH1516	2	1	1	1
S. aureus	GCA_000017125.1_S. aureus_JH1	2	1	1	1
S. aureus	GCA_000024585.1_S. aureus_ED98	2	1	1	1
S. aureus	GCA_000025145.2_S. aureus_04-02981	2	1	1	1
S. aureus	GCA_000027045.1_S. aureus_TW20	2	1	1	1
S. aureus	GCA_000144955.1_S. aureus_JKD6159	2	1	1	1
S. aureus	GCA_000145595.1_S. aureus_JKD6008	2	1	1	1
S. aureus	GCA_000159535.2_S. aureus_TCH60	2	1	1	1
S. aureus	GCA_000189455.3_S. aureus_O46	2	1	1	1
S. aureus	GCA_000204665.1_S. aureus_T0131	2	1	1	1
S. aureus	GCA_000210315.1_S. aureus_ED133	2	1	1	1
S. aureus	GCA_000237125.3_S. aureus_M013	2	1	1	1
S. aureus	GCA_000237265.1_S. aureus_LGA251	2	1	1	1
S. aureus	GCA_000239235.1_S. aureus_11819-97	2	1	1	1
S. aureus	GCA_000245495.1_S. aureus_VC40	2	1	1	1
S. aureus	GCA_000253135.1_S. aureus_ECT-R2	2	1	1	1
S. aureus	GCA_000284535.1_S. aureus_HO50960412	2	1	1	1
S. aureus	GCA_000296595.1_S. aureus_08BA02176	2	1	1	1
S. aureus	GCA_000382965.1_S. aureus_ST228	2	1	1	1
S. aureus	GCA_000382985.1_S. aureus_ST228	2	1	1	1
S. aureus	GCA_000383005.1_S. aureus_ST228	2	1	1	1
S. aureus	GCA_000412775.1_S. aureus_CA-347	2	1	1	1
S. aureus	GCA_000418345.1_S. aureus_Bmb9393	2	1	1	1
S. aureus	GCA_000452385.2_S. aureus_Tager104	2	1	1	1
S. aureus	GCA_000462955.1_S. aureus_6850	2	1	1	1
S. aureus	GCA_000463055.1_S. aureus_CN1	2	1	1	1
S. aureus	GCA_000470845.1_S. aureus_SA957	2	1	1	1
S. aureus	GCA_000470865.1_S. aureus_SA40	2	1	1	1
S. aureus	GCA_000485885.1_S. aureus_Z172	2	1	1	1
S. aureus	GCA_000568455.1_S. aureus_USA300-ISMMS1	2	1	1	1
S. aureus	GCA_000597965.1_S. aureus_502A	2	1	1	1
S. aureus	GCA_000626615.3_S. aureus_FDAARGOS_5	2	1	1	1
S. aureus	GCA_000695215.1_S. aureus_H-EMRSA-15	2	1	1	1
S. aureus	GCA_000695875.1_S. aureus_UA-S391_USA300	2	1	1	1
S. aureus	GCA_000709475.1_S. aureus_XN108	2	1	1	1
S. aureus	GCA_000737615.1_S. aureus_SA268	2	1	1	1
S. aureus	GCA_000746505.1_S. aureus_2395USA500	2	1	1	1
S. aureus	GCA_000756205.1_S. aureus_ATCC25923	2	1	1	1
S. aureus	GCA_000769575.1_S. aureus_Gv69	2	1	1	1
S. aureus	GCA_000772025.1_S. aureus_FORC_001	2	1	1	1
S. aureus	GCA_000815045.1_S. aureus_29b_MRSA	2	1	1	1
S. aureus	GCA_000815085.1_S. aureus_31b_MRSA	2	1	1	1
S. aureus	GCA_000815125.1_S. aureus_33b	2	1	1	1
S. aureus	GCA_000815165.1_S. aureus_26b_MRSA	2	1	1	1
S. aureus	GCA_000815205.1_S. aureus_25b_MRSA	2	1	1	1
S. aureus	GCA_000815245.1_S. aureus_27b_MRSA	2	1	1	1
S. aureus	GCA_000828035.1_S. aureus_DAR4145	2	1	1	1
S. aureus	GCA_000967325.1_S. aureus_ST228	2	1	1	1
S. aureus	GCA_000967345.1_S. aureus_ST228	2	1	1	1
S. aureus	GCA_000967365.1_S. aureus_ST228	2	1	1	1
S. aureus	GCA_000967385.1_S. aureus_ST228	2	1	1	1
S. aureus	GCA_000967405.1_S. aureus_ST228	2	1	1	1
S. aureus	GCA_000969225.1_S. aureus_FCFHV36	2	1	1	1
S. aureus	GCA_001018645.2_S. aureus_FDAARGOS_2	2	1	1	1
S. aureus	GCA_001018655.2_S. aureus_FDAARGOS_6	2	1	1	1
S. aureus	GCA_001018685.2_S. aureus_TCH959	2	1	1	1
S. aureus	GCA_001018725.2_S. aureus_FDAARGOS_10	2	1	1	1
S. aureus	GCA_001018735.2_S. aureus_NRS137	2	1	1	1
S. aureus	GCA_001018775.2_S. aureus_NRS149	2	1	1	1
S. aureus	GCA_001018805.2_S. aureus_FDAARGOS_15	2	1	1	1
S. aureus	GCA_001018835.2_S. aureus_NRS271	2	1	1	1
S. aureus	GCA_001018845.2_S. aureus_NRS153	2	1	1	1
S. aureus	GCA_001018915.2_S. aureus_NRS133	2	1	1	1
S. aureus	GCA_001018975.2_S. aureus_NRS143	2	1	1	1
S. aureus	GCA_001019125.2_S. aureus_FDAARGOS_43	2	1	1	1
S. aureus	GCA_001019205.2_S. aureus_FDAARGOS_48	2	1	1	1
S. aureus	GCA_001019255.2_S. aureus_FDAARGOS_1	2	1	1	1
S. aureus	GCA_001019275.2_S. aureus_NRS107	2	1	1	1
S. aureus	GCA_001019305.2_S. aureus_NRS70	2	1	1	1
S. aureus	GCA_001019395.2_S. aureus_NRS484	2	1	1	1
S. aureus	GCA_001019415.2_S. aureus_NRS146	2	1	1	1
S. aureus	GCA_001019435.2_S. aureus_NRS1	2	1	1	1
S. aureus	GCA_001019485.2_S. aureus_NRS120	2	1	1	1
S. aureus	GCA_001019495.2_S. aureus_FDAARGOS_40	2	1	1	1
S. aureus	GCA_001019535.2_S. aureus_Mw2	2	1	1	1
S. aureus	GCA_001019575.2_S. aureus_HPV107	2	1	1	1
S. aureus	GCA_001021875.1_S. aureus_M121	2	1	1	1
S. aureus	GCA_001021895.1_S. aureus_CA15	2	1	1	1
S. aureus	GCA_001027045.1_S. aureus_RKI4	2	1	1	1
S. aureus	GCA_001027105.1_S. aureus_DSM20231	2	1	1	1
S. aureus	GCA_001045795.2_S. aureus_CA12	2	1	1	1
S. aureus	GCA_001045995.2_S. aureus_HUV05	2	1	1	1
S. aureus	GCA_001046095.2_S. aureus_V2200	2	1	1	1
S. aureus	GCA_001183705.3_S. aureus_USA300_2014.C01	2	1	1	1
S. aureus	GCA_001183725.2_S. aureus_USA300_2014.C02	2	1	1	1
S. aureus	GCA_001278745.1_S. aureus_HOU1444-VR	2	1	1	1
S. aureus	GCA_001281145.1_S. aureus_SA564	2	1	1	1
S. aureus	GCA_001296985.1_S. aureus_GR2	2	1	1	1
S. aureus	GCA_001298325.2_S. aureus_BA01611	2	1	1	1
S. aureus	GCA_001307235.1_S. aureus_JS395	2	1	1	1
S. aureus	GCA_001444345.1_S. aureus_XQ	2	1	1	1
S. aureus	GCA_001456215.1_S. aureus_MS4	2	1	1	1
S. aureus	GCA_001457495.1_S. aureus_NCTC13435	2	1	1	1
S. aureus	GCA_001465635.1_S. aureus_RIVM1295	2	1	1	1
S. aureus	GCA_001465675.1_S. aureus_RIVM1607	2	1	1	1
S. aureus	GCA_001465755.1_S. aureus_RIVM3897	2	1	1	1
S. aureus	GCA_001515665.1_S. aureus_Gv51	2	1	1	1
S. aureus	GCA_001515685.1_S. aureus_Be62	2	1	1	1
S. aureus	GCA_001515705.1_S. aureus_Gv88	2	1	1	1
S. aureus	GCA_001515745.1_S. aureus_HC1340	2	1	1	1
S. aureus	GCA_001515765.1_S. aureus_HC1335	2	1	1	1
S. aureus	GCA_001548295.1_S. aureus_FDA209P	2	1	1	1
S. aureus	GCA_001548415.1_S. aureus_MI	2	1	1	1
S. aureus	GCA_001549655.1_S. aureus_TMUS2126	2	1	1	1
S. aureus	GCA_001549675.1_S. aureus_TMUS2134	2	1	1	1
S. aureus	GCA_001558795.2_S. aureus_FDAARGOS_159	2	1	1	1
S. aureus	GCA_001580495.1_S. aureus_FORC_012	2	1	1	1
S. aureus	GCA_001580515.1_S. aureus_UTSWMRSA55	2	1	1	2
S. aureus	GCA_001594205.1_S. aureus_MCRF184	2	1	1	1
S. aureus	GCA_001611325.1_S. aureus_ST20130940	2	1	1	1
S. aureus	GCA_001611345.1_S. aureus_ST20130941	2	1	1	1
S. aureus	GCA_001611365.1_S. aureus_ST20130942	2	1	1	1
S. aureus	GCA_001611385.1_S. aureus_ST20130943	2	1	1	1
S. aureus	GCA_001611405.1_S. aureus_ST20130938	2	1	1	1
S. aureus	GCA_001611425.1_S. aureus_ST20130939	2	1	1	1
S. aureus	GCA_001618305.1_S. aureus_RIVM6519	2	1	1	1
S. aureus	GCA_001640885.1_S. aureus_ZJ5499	2	1	1	1
S. aureus	GCA_001640905.1_S. aureus_NCCP14558	2	1	1	1
S. aureus	GCA_001640925.1_S. aureus_NCCP14562	2	1	1	1
S. aureus	GCA_001641025.1_S. aureus_V521	2	1	1	1
S. aureus	GCA_001656045.1_S. aureus_08-02119	2	1	1	1
S. aureus	GCA_001656075.1_S. aureus_08-02300	2	1	1	1
S. aureus	GCA_001717645.3_S. aureus_5118.N	2	1	1	1
S. aureus	GCA_001717665.2_S. aureus_2148.N	2	1	1	1
S. aureus	GCA_001717685.3_S. aureus_1971.C01	2	1	1	1
S. aureus	GCA_001717705.2_S. aureus_1969.N	2	1	1	1
S. aureus	GCA_001717725.2_S. aureus_1625.C01	2	1	1	1
S. aureus	GCA_001717975.3_S. aureus_2148.C01	2	1	1	1
S. aureus	GCA_001725965.1_S. aureus_FORC_027	2	1	1	1
S. aureus	GCA_001735655.2_S. aureus_3020.C01	2	1	1	1
S. aureus	GCA_001879545.1_S. aureus_FORC_026	2	1	1	1
S. aureus	GCA_001880265.1_S. aureus_SA40TW	2	1	1	1
S. aureus	GCA_001887075.1_S. aureus_LA-MRSAST398	2	1	1	1
S. aureus	GCA_001900185.1_S. aureus_HG001	2	1	1	1
S. aureus	GCA_001956755.1_S. aureus_SJTUF_J27	2	1	1	1
S. aureus	GCA_001956815.1_S. aureus_USA300_SUR1	2	1	1	1
S. aureus	GCA_001975005.1_S. aureus_UCI62	2	1	1	1
S. aureus	GCA_001975045.1_S. aureus_UCI28	2	1	1	1
S. aureus	GCA_001986135.1_S. aureus_SR434	2	1	1	1
S. aureus	GCA_002000565.1_S. aureus_USA300-SUR9	2	1	1	1
S. aureus	GCA_002000585.1_S. aureus_USA300-SUR10	2	1	1	1
S. aureus	GCA_002000605.1_S. aureus_USA300-SUR11	2	1	1	1
S. aureus	GCA_002000625.1_S. aureus_USA300-SUR12	2	1	1	1
S. aureus	GCA_002000645.1_S. aureus_USA300-SUR13	2	1	1	1
S. aureus	GCA_002000665.1_S. aureus_USA300-SUR14	2	1	1	1
S. aureus	GCA_002000685.1_S. aureus_USA300-SUR15	2	1	1	1
S. aureus	GCA_002000705.1_S. aureus_USA300-SUR16	2	1	1	1
S. aureus	GCA_002000725.1_S. aureus_USA300-SUR17	2	1	1	1
S. aureus	GCA_002000745.1_S. aureus_USA300-SUR18	2	1	1	1
S. aureus	GCA_002000765.1_S. aureus_USA300-SUR19	2	1	1	1
S. aureus	GCA_002000785.1_S. aureus_USA300-SUR20	2	1	1	1
S. aureus	GCA_002000805.1_S. aureus_USA300-SUR21	2	1	1	1
S. aureus	GCA_002000825.1_S. aureus_USA300-SUR22	2	1	1	1
S. aureus	GCA_002000845.1_S. aureus_USA300-SUR23	2	1	1	1
S. aureus	GCA_002000865.1_S. aureus_USA300-SUR24	2	1	1	1
S. aureus	GCA_002025125.1_S. aureus_08S00974	2	1	1	1
S. aureus	GCA_002025145.1_S. aureus_ATCC6538	2	1	1	1
S. aureus	GCA_002085525.1_S. aureus_JE2	2	1	1	1
S. aureus	GCA_002088995.1_S. aureus_C2406	2	1	1	1
S. aureus	GCA_002089035.2_S. aureus_293G	2	1	1	1
S. aureus	GCA_002089055.1_S. aureus_GD5	2	1	1	1
S. aureus	GCA_002089075.2_S. aureus_GD705	2	1	1	1
S. aureus	GCA_002089095.2_S. aureus_GD1677	2	1	1	1
S. aureus	GCA_002089115.2_S. aureus_GD1539	2	1	1	1
S. aureus	GCA_002097595.2_S. aureus_M92	2	1	1	1
S. aureus	GCA_002140115.1_S. aureus_FORC_039	2	1	1	1
S. aureus	GCA_002202075.1_S. aureus_Seattle1945	2	1	1	1
S. aureus	GCA_002202095.1_S. aureus_Seattle1945	2	1	1	1
S. aureus	GCA_002204555.1_S. aureus_ISU935	2	1	1	1
S. aureus	GCA_002204575.1_S. aureus_ISU926	2	1	1	1
S. aureus	GCA_002209325.1_S. aureus_FORC_045	2	1	1	1
S. aureus	GCA_002214665.1_S. aureus_FORC_040	2	1	1	1
S. aureus	GCA_002310395.1_S. aureus_Newman_D2C	2	1	1	1
S. aureus	GCA_002310435.1_S. aureus_NYU_Newman	2	1	1	1
S. aureus	GCA_002355355.1_S. aureus_OC8	2	1	1	1
S. aureus	GCA_002356675.1_S. aureus_JH4899	2	1	1	1
S. aureus	GCA_002386245.1_S. aureus_FDAARGOS_412	2	1	1	1
S. aureus	GCA_002442975.1_S. aureus_HZW450	2	1	1	1
S. aureus	GCA_002633765.1_S. aureus_CFSAN007835	2	1	1	1
S. aureus	GCA_002633785.1_S. aureus_CFSAN007847	2	1	1	1
S. aureus	GCA_002633805.1_S. aureus_CFSAN007850	2	1	1	1
S. aureus	GCA_002633825.1_S. aureus_CFSAN007851	2	1	1	1
S. aureus	GCA_002633845.1_S. aureus_CFSAN007883	2	1	1	1
S. aureus	GCA_002633865.1_S. aureus_CFSAN007894	2	1	1	1
S. aureus	GCA_002786465.1_S. aureus_EDCC5458	2	1	1	1
S. aureus	GCA_002786535.1_S. aureus_EDCC5464	2	1	1	1
S. aureus	GCA_002795285.1_S. aureus_USA400-0051	2	1	1	1
S. aureus	GCA_002803885.1_S. aureus_55-99-44	2	1	1	1
S. aureus	GCA_002850395.1_S. aureus_K17	2	1	1	1
S. aureus	GCA_002850415.1_S. aureus_K18	2	1	1	1
S. aureus	GCA_002895385.1_S. aureus_MRSA107	2	1	1	1
S. aureus	GCA_002952015.1_S. aureus_K5	2	1	1	1
S. aureus	GCA_003010875.1_S. aureus_FORC59	2	1	1	1
S. aureus	GCA_003029645.1_S. aureus_CFSAN064038	2	1	1	1
S. aureus	GCA_003030065.1_S. aureus_CFSAN018749	2	1	1	1
S. aureus	GCA_003030085.1_S. aureus_CFSAN064037	2	1	1	1
S. aureus	GCA_003030225.1_S. aureus_CFSAN018750	2	1	1	1
S. aureus	GCA_003031285.1_S. aureus_TF3198	2	1	1	1
S. aureus	GCA_003031425.1_S. aureus_CFSAN007896	2	1	1	1
S. aureus	GCA_003031485.1_S. aureus_CC5	2	1	1	1
S. aureus	GCA_003073395.1_S. aureus_CIT	2	1	1	1
S. aureus	GCA_003073415.1_S. aureus_CAR	2	1	1	1
S. aureus	GCA_003073435.1_S. aureus_OXLIM	2	1	1	1
S. aureus	GCA_003073635.1_S. aureus_AR466	2	1	1	1
S. aureus	GCA_003073655.1_S. aureus_AR465	2	1	1	1
S. aureus	GCA_003073715.1_S. aureus_AR461	2	1	1	1
S. aureus	GCA_003073755.1_S. aureus_AR464	2	1	1	1
S. aureus	GCA_003073775.1_S. aureus_AR462	2	1	1	1
S. aureus	GCA_003111725.1_S. aureus_SVH7513	2	1	1	1
S. aureus	GCA_003111745.1_S. aureus_PTDrAP2	2	1	1	1
S. aureus	GCA_003184985.1_S. aureus_IT1-S	2	1	1	1
S. aureus	GCA_003185005.1_S. aureus_IT4-R	2	1	1	1
S. aureus	GCA_003186105.1_S. aureus_MOK063	2	1	1	1
S. aureus	GCA_003186125.1_S. aureus_MOK042	2	1	1	1
S. aureus	GCA_003193665.1_S. aureus_AR_0472	2	1	1	1
S. aureus	GCA_003193685.1_S. aureus_AR_0223	2	1	1	1
S. aureus	GCA_003193705.1_S. aureus_AR_0219	2	1	1	1
S. aureus	GCA_003193725.1_S. aureus_AR_0216	2	1	1	1
S. aureus	GCA_003193745.1_S. aureus_AR_0470	2	1	1	1
S. aureus	GCA_003193765.1_S. aureus_AR_0471	2	1	1	1
S. aureus	GCA_003193785.1_S. aureus_AR_0473	2	1	1	1
S. aureus	GCA_003193885.1_S. aureus_AR_0467	2	1	1	1
S. aureus	GCA_003193965.1_S. aureus_AR_0225	2	1	1	1
S. aureus	GCA_003194005.1_S. aureus_AR_0469	2	1	1	1
S. aureus	GCA_003194025.1_S. aureus_AR_0215	2	1	1	1
S. aureus	GCA_003194405.1_S. aureus_CHU15-056	2	1	1	1
S. aureus	GCA_003203595.1_S. aureus_AR_0226	2	1	1	1
S. aureus	GCA_003203615.1_S. aureus_AR_0468	2	1	1	1
S. aureus	GCA_003203635.1_S. aureus_AR_0228	2	1	1	1
S. aureus	GCA_003203655.1_S. aureus_AR_0222	2	1	1	1
S. aureus	GCA_003203675.1_S. aureus_AR_0220	2	1	1	1
S. aureus	GCA_003264775.1_S. aureus_CMRSA-3	2	1	1	1
S. aureus	GCA_003264815.1_S. aureus_CMRSA-6	2	1	1	1
S. aureus	GCA_003288395.1_S. aureus_AR_475	2	1	1	1
S. aureus	GCA_003330905.1_S. aureus_AR_474	2	1	1	1
S. aureus	GCA_003342735.1_S. aureus_E16SA093	2	1	1	1
S. aureus	GCA_003342775.1_S. aureus_F17SA003	2	1	1	1
S. aureus	GCA_003347055.1_S. aureus_FORC_061	2	1	1	1
S. aureus	GCA_003351925.1_S. aureus_FORC_062	2	1	1	1
S. aureus	GCA_003354545.1_S. aureus_27	2	1	1	1
S. aureus	GCA_003354565.1_S. aureus_187	2	1	1	1
S. aureus	GCA_003354585.1_S. aureus_629	2	1	1	1
S. aureus	GCA_003354605.1_S. aureus_422	2	1	1	1
S. aureus	GCA_003354625.1_S. aureus_468	2	1	1	1
S. aureus	GCA_003354645.1_S. aureus_128	2	1	1	1
S. aureus	GCA_003354665.1_S. aureus_165	2	1	1	1
S. aureus	GCA_003354685.1_S. aureus_277	2	1	1	1
S. aureus	GCA_003354705.1_S. aureus_61	2	1	1	1
S. aureus	GCA_003354725.1_S. aureus_143	2	1	1	1
S. aureus	GCA_003354745.1_S. aureus_466	2	1	1	1
S. aureus	GCA_003354765.1_S. aureus_191	2	1	1	1
S. aureus	GCA_003354785.1_S. aureus_85	2	1	1	1
S. aureus	GCA_003354805.1_S. aureus_54	2	1	1	1
S. aureus	GCA_003354865.1_S. aureus_45	2	1	1	1
S. aureus	GCA_003354885.1_S. aureus_164	2	1	1	1
S. aureus	GCA_003354905.1_S. aureus_78	2	1	1	1
S. aureus	GCA_003354925.1_S. aureus_135	2	1	1	1
S. aureus	GCA_003354945.1_S. aureus_545	2	1	1	1
S. aureus	GCA_003354965.1_S. aureus_546	2	1	1	1
S. aureus	GCA_003354985.1_S. aureus_628	2	1	1	1
S. aureus	GCA_003394105.1_S. aureus_WCH-SK2	2	1	1	1
S. aureus	GCA_003425545.1_S. aureus_199	2	1	1	1
S. aureus	GCA_003425835.1_S. aureus_28	2	1	1	1
S. aureus	GCA_003425885.1_S. aureus_82	2	1	1	1
S. aureus	GCA_003425915.1_S. aureus_64	2	1	1	1
S. aureus	GCA_003426145.1_S. aureus_MOZ66	2	1	1	1
S. aureus	GCA_003431365.1_S. aureus_CFBR-105	2	1	1	1
S. aureus	GCA_003432345.1_S. aureus_NX-T55	2	1	1	1
S. aureus	GCA_003432365.1_S. aureus_QD-CD9	2	1	1	1
S. aureus	GCA_003490125.1_S. aureus_O17	2	1	1	1
S. aureus	GCA_003573835.1_S. aureus_JMUB3031	2	1	1	1
S. aureus	GCA_003573855.1_S. aureus_JMUB1273	2	1	1	1
S. aureus	GCA_003595365.1_S. aureus_USA300-SUR1	2	1	1	1
S. aureus	GCA_003595385.1_S. aureus_USA300-SUR2	2	1	1	1
S. aureus	GCA_003595405.1_S. aureus_USA300-SUR3	2	1	1	1
S. aureus	GCA_003595425.1_S. aureus_USA300-SUR4	2	1	1	1
S. aureus	GCA_003595445.1_S. aureus_USA300-SUR5	2	1	1	1
S. aureus	GCA_003595465.1_S. aureus_USA300-SUR6	2	1	1	1
S. aureus	GCA_003595485.1_S. aureus_USA300-SUR7	2	1	1	1
S. aureus	GCA_003595505.1_S. aureus_USA300-SUR8	2	1	1	1
S. aureus	GCA_003609855.1_S. aureus_JP080	2	1	1	1
S. aureus	GCA_003609895.1_S. aureus_GN3	2	1	1	1
S. aureus	GCA_003609915.1_S. aureus_GN1	2	1	1	1
S. aureus	GCA_003627835.1_S. aureus_O326	2	1	1	1
S. aureus	GCA_003827735.1_S. aureus_ATCCBAA-39	2	1	1	1
S. aureus	GCA_003827915.1_S. aureus_FDAARGOS_504	2	1	1	1
S. aureus	GCA_003855575.1_S. aureus_80wphwpl_v1	2	1	1	1
S. aureus	GCA_003944865.1_S. aureus_80wphwpl	2	1	1	1
S. aureus	GCA_003945405.1_S. aureus_TUM9458	2	1	1	1
S. aureus	GCA_003945425.1_S. aureus_TUM9463	2	1	1	1
S. aureus	GCA_003952625.1_S. aureus_PMB81-4	2	1	1	1
S. aureus	GCA_003955945.1_S. aureus_O267	2	1	1	1
S. aureus	GCA_003957315.1_S. aureus_PMB64-1	2	1	1	1
S. aureus	GCA_003991015.1_S. aureus_USA100	2	1	1	1
S. aureus	GCA_004026165.1_S. aureus_PCFH-226	2	1	1	1
S. aureus	GCA_004026185.1_S. aureus_PCFA-221	2	1	1	1
S. aureus	GCA_004118995.1_S. aureus_LAC	2	1	1	1
S. aureus	GCA_004136235.1_S. aureus_M51	2	1	1	1
S. aureus	GCA_004136255.1_S. aureus_M48	2	1	1	1
S. aureus	GCA_004136655.1_S. aureus_S57	2	1	1	1
S. aureus	GCA_004153345.1_S. aureus_VB9352	2	1	1	1
S. aureus	GCA_004153365.1_S. aureus_VB31683	2	1	1	1
S. aureus	GCA_004193875.1_S. aureus_C3948	2	1	1	1
S. aureus	GCA_004193895.1_S. aureus_H489	2	1	1	1
S. aureus	GCA_004208595.1_S. aureus_592	2	1	1	1
S. aureus	GCA_004368035.1_S. aureus_2288	2	1	1	1
S. aureus	GCA_004421085.1_S. aureus_04-002	2	1	1	1
S. aureus	GCA_004614295.1_S. aureus_C8879	2	1	1	1
S. aureus	GCA_004614315.1_S. aureus_JK3137	2	1	1	1
S. aureus	GCA_004771515.1_S. aureus_B119	2	1	1	1
S. aureus	GCA_004771975.1_S. aureus_O408	2	1	1	1
S. aureus	GCA_004772055.1_S. aureus_O331	2	1	1	1
S. aureus	GCA_004772175.1_S. aureus_O55	2	1	1	1
S. aureus	GCA_004772215.1_S. aureus_O268	2	1	1	1
S. aureus	GCA_004785995.1_S. aureus_WCUH29	2	1	1	1
S. aureus	GCA_004797195.1_S. aureus_O82	2	1	1	1
S. aureus	GCA_005705635.1_S. aureus_R46	2	1	1	1
S. aureus	GCA_005705815.1_S. aureus_Lr6	2	1	1	1
S. aureus	GCA_005706035.1_S. aureus_P10	2	1	1	1
S. aureus	GCA_005706855.1_S. aureus_Lr2	2	1	1	1
S. aureus	GCA_005707015.1_S. aureus_R50	2	1	1	1
S. aureus	GCA_005707215.1_S. aureus_Lr12	2	1	1	1
S. aureus	GCA_005707335.1_S. aureus_Lr3	2	1	1	1
S. aureus	GCA_005885975.1_S. aureus_Col52-A5	2	1	1	1
S. aureus	GCA_005889995.1_S. aureus_J01	2	1	1	1
S. aureus	GCA_005890015.1_S. aureus_JKD6004	2	1	1	1
S. aureus	GCA_005890035.1_S. aureus_D592-HR	2	1	1	1
S. aureus	GCA_005931015.1_S. aureus_GD487	2	1	1	1
S. aureus	GCA_005931035.1_S. aureus_GD1108	2	1	1	1
S. aureus	GCA_005931055.1_S. aureus_GD1696	2	1	1	1
S. aureus	GCA_005954685.1_S. aureus_D592	2	1	1	1
S. aureus	GCA_006088835.1_S. aureus_aureus	2	1	1	1
S. aureus	GCA_006094915.1_S. aureus_ATCC12600	2	1	1	1
S. aureus	GCA_006364675.1_S. aureus_FDAARGOS_773	2	1	1	1
S. aureus	GCA_006364775.1_S. aureus_FDAARGOS_766	2	1	1	1
S. aureus	GCA_007185035.1_S. aureus_JRA307	2	1	1	1
S. aureus	GCA_007410625.1_S. aureus_JKD6004-DR	2	1	1	1
S. aureus	GCA_007726325.1_S. aureus_B3-14B	2	1	1	1
S. aureus	GCA_007726465.1_S. aureus_B2-7A	2	1	1	1
S. aureus	GCA_007726495.1_S. aureus_B2-15A	2	1	1	1
S. aureus	GCA_007726525.1_S. aureus_B4-59C	2	1	1	1
S. aureus	GCA_007726545.1_S. aureus_B8-13D	2	1	1	1
S. aureus	GCA_007726565.1_S. aureus_B3-17D	2	1	1	1
S. aureus	GCA_007813675.1_S. aureus_13	2	1	1	1
S. aureus	GCA_007826355.1_S. aureus_NP66	2	1	1	1
S. aureus	GCA_007954445.1_S. aureus_BSN9S	2	1	1	1
S. aureus	GCA_007954465.1_S. aureus_BSN9R	2	1	1	1
S. aureus	GCA_007998145.1_S. aureus_X22	2	1	1	1
S. aureus	GCA_008244705.1_S. aureus_NRS384	2	1	1	1
S. aureus	GCA_008244725.1_S. aureus_NRS384-rpoB-H481N-NCV	2	1	1	1
S. aureus	GCA_008244745.1_S. aureus_NRS384-rpoB-H481N-SCV	2	1	1	1
S. aureus	GCA_008329865.1_S. aureus_CFSAN082782	2	1	1	1
S. aureus	GCA_008329885.1_S. aureus_CFSAN082781	2	1	1	1
S. aureus	GCA_008330045.1_S. aureus_VGC1	2	1	1	1
S. aureus	GCA_008330585.1_S. aureus_CFSAN082783	2	1	1	1
S. aureus	GCA_008370815.1_S. aureus_16445	3	1	1	1
S. aureus	GCA_008462245.1_S. aureus_GD1706	2	1	1	1
S. aureus	GCA_008619075.1_S. aureus_KUN1163	2	1	1	1
S. aureus	GCA_008619235.1_S. aureus_KUH140013	2	1	1	1
S. aureus	GCA_008619415.1_S. aureus_KUH140046	2	1	1	1
S. aureus	GCA_008619595.1_S. aureus_KUH140087	2	1	1	1
S. aureus	GCA_008619795.1_S. aureus_KUH140331	2	1	1	1
S. aureus	GCA_008619935.1_S. aureus_KUH180038	2	1	1	1
S. aureus	GCA_008620055.1_S. aureus_KUH180062	2	1	1	1
S. aureus	GCA_008620175.1_S. aureus_KUH180129	2	1	1	1
S. aureus	GCA_008693765.1_S. aureus_FDAARGOS_660	2	1	1	1
S. aureus	GCA_009176765.1_S. aureus_KG-03	2	1	1	1
S. aureus	GCA_009176785.1_S. aureus_KG-18	2	1	1	1
S. aureus	GCA_009176875.1_S. aureus_KG-22	2	1	1	1
S. aureus	GCA_009650155.1_S. aureus_CFSAN007894	2	1	1	1
S. aureus	GCA_009684655.1_S. aureus_ZY05	2	1	1	1
S. aureus	GCA_009728755.1_S. aureus_ST20130944	2	1	1	1
S. aureus	GCA_009728775.1_S. aureus_ST20130945	2	1	1	1
S. aureus	GCA_009731595.1_S. aureus_Tokyo12480	2	1	1	1
S. aureus	GCA_009739675.1_S. aureus_P2D8C1	2	1	1	1
S. aureus	GCA_009739695.1_S. aureus_P2D1C1	2	1	1	1
S. aureus	GCA_009739715.1_S. aureus_P2D15C1	2	1	1	1
S. aureus	GCA_009739735.1_S. aureus_P1D9C1	2	1	1	1
S. aureus	GCA_009739755.1_S. aureus_P1D8C2	2	1	1	1
S. aureus	GCA_009739775.1_S. aureus_P1D8C1	2	1	1	1
S. aureus	GCA_009739795.1_S. aureus_P1D7C1	2	1	1	1
S. aureus	GCA_009739825.1_S. aureus_P1D5C1	2	1	1	1
S. aureus	GCA_009739845.1_S. aureus_P1D1C1	2	1	1	1
S. aureus	GCA_009739865.1_S. aureus_P1D14C1	2	1	1	1
S. aureus	GCA_009739885.1_S. aureus_P1D12C1	2	1	1	1
S. aureus	GCA_009740205.1_S. aureus_P1D5C2	2	1	1	1
S. aureus	GCA_900004855.1_S. aureus_BB155	2	1	1	1
S. aureus	GCA_900017775.1_S. aureus_NZAK3	2	1	1	1
S. aureus	GCA_900092595.1_S. aureus_Sa_Newman_UoM	2	1	1	1
S. aureus	GCA_900096745.1_S. aureus_AUS0325	2	1	1	1
S. aureus	GCA_900129335.1_S. aureus_Clinicalisolate	2	1	1	1
S. aureus	GCA_900155335.1_S. aureus_NZ15MR0322	2	1	1	1
S. aureus	GCA_900323905.1_S. aureus_24117-WT	2	1	1	1
S. aureus	GCA_900323925.1_S. aureus_1549-WT	2	1	1	1
S. aureus	GCA_900323955.1_S. aureus_1549-REV	2	1	1	1
S. aureus	GCA_900323965.1_S. aureus_1549-SCV	2	1	1	1
S. aureus	GCA_900324045.1_S. aureus_24117-REV	2	1	1	1
S. aureus	GCA_900324065.1_S. aureus_24117-SCV	2	1	1	1
S. aureus	GCA_900324205.1_S. aureus_1_1439	2	1	1	1
S. aureus	GCA_900324215.1_S. aureus_3_LA_115	2	1	1	1
S. aureus	GCA_900324225.1_S. aureus_7_4623	2	1	1	1
S. aureus	GCA_900324235.1_S. aureus_5_3949	2	1	1	1
S. aureus	GCA_900324245.1_S. aureus_8_LA_272	2	1	1	1
S. aureus	GCA_900324255.1_S. aureus_2_LA_86	2	1	1	1
S. aureus	GCA_900324265.1_S. aureus_9_LA_281	2	1	1	1
S. aureus	GCA_900324275.1_S. aureus_6_LA_232	2	1	1	1
S. aureus	GCA_900324285.1_S. aureus_4_LA_208	2	1	1	1
S. aureus	GCA_900324295.1_S. aureus_16_LA_309	2	1	1	1
S. aureus	GCA_900324305.1_S. aureus_13_LA_301	2	1	1	1
S. aureus	GCA_900324315.1_S. aureus_12_LA_293	2	1	1	1
S. aureus	GCA_900324325.1_S. aureus_14_5418	2	1	1	1
S. aureus	GCA_900324335.1_S. aureus_15_LA_305	2	1	1	1
S. aureus	GCA_900324345.1_S. aureus_17_LA_343	2	1	1	1
S. aureus	GCA_900324355.1_S. aureus_10_5235	2	1	1	1
S. aureus	GCA_900324365.1_S. aureus_19_LA_388	2	1	1	1
S. aureus	GCA_900324385.1_S. aureus_20_LA_415	2	1	1	1
S. aureus	GCA_900324405.1_S. aureus_21_LA_436	2	1	1	1
S. aureus	GCA_900324415.1_S. aureus_22_LA_562	2	1	1	1
S. aureus	GCA_900474525.1_S. aureus_NCTC13394	2	1	1	1
S. aureus	GCA_900474535.1_S. aureus_NCTC7485	2	1	1	1
S. aureus	GCA_900474555.1_S. aureus_NCTC13137	2	1	1	1
S. aureus	GCA_900474565.1_S. aureus_NCTC8726	2	1	1	1
S. aureus	GCA_900474575.1_S. aureus_NCTC9944	2	1	1	1
S. aureus	GCA_900474665.1_S. aureus_NCTC9752	2	1	1	1
S. aureus	GCA_900474675.1_S. aureus_NCTC3761	2	1	1	1
S. aureus	GCA_900474695.1_S. aureus_NCTC5663	2	1	1	1
S. aureus	GCA_900474715.1_S. aureus_NCTC6136	2	1	1	1
S. aureus	GCA_900474725.1_S. aureus_NCTC13140	2	1	1	1
S. aureus	GCA_900474735.1_S. aureus_NCTC13395	2	1	1	1
S. aureus	GCA_900474755.1_S. aureus_NCTC10344	2	1	1	1
S. aureus	GCA_900475055.1_S. aureus_NCTC11940	2	1	1	1
S. aureus	GCA_900475245.1_S. aureus_NCTC8325	2	1	1	1
S. aureus	GCA_900478245.1_S. aureus_NCTC13277	2	1	1	1
S. aureus	GCA_900607245.1_S. aureus_JKD6009	2	1	1	1
S. aureus	GCA_900607255.1_S. aureus_BPH2019	2	1	1	1
S. aureus	GCA_900607265.1_S. aureus_BPH2003	2	1	1	1
S. aureus	GCA_900607275.1_S. aureus_BPH2070	2	1	1	1
S. aureus	GCA_900607285.1_S. aureus_BPH3244	2	1	1	1
S. aureus	GCA_900607295.1_S. aureus_BPH2869	2	1	1	1
S. aureus	GCA_900607305.1_S. aureus_BPH2056	2	1	1	1
S. aureus	GCA_900620215.1_S. aureus_BPH2760	2	1	1	1
S. aureus	GCA_900620225.1_S. aureus_BPH2819	2	1	1	1
S. aureus	GCA_900620235.1_S. aureus_BPH2900	2	1	1	1
S. aureus	GCA_900620245.1_S. aureus_BPH2947	2	1	1	1
S. aureus	GCA_900620255.1_S. aureus_BPH2986	2	1	1	1
S. aureus	GCA_900635095.1_S. aureus_NCTC8317	2	1	1	1
S. aureus	GCA_900635245.1_S. aureus_NCTC13142	2	1	1	1
S. aureus	GCA_900635255.1_S. aureus_NCTC13552	2	1	1	1
S. aureus	GCA_900635265.1_S. aureus_NCTC12233	2	1	1	1
S. aureus	GCA_900635285.1_S. aureus_NCTC7121	2	1	1	1
S. aureus	GCA_900635305.1_S. aureus_NCTC4137	2	1	1	1
S. aureus	GCA_900635315.1_S. aureus_NCTC9555	2	1	1	1
S. aureus	GCA_900635335.1_S. aureus_NCTC11965	2	1	1	1
S. aureus	GCA_900635505.1_S. aureus_NCTC4163	2	1	1	1
S. aureus	GCA_900635905.1_S. aureus_NCTC13616	2	1	1	1
S. aureus	GCA_900636335.1_S. aureus_NCTC7988	2	1	1	1
S. aureus	GCA_900636695.1_S. aureus_NCTC1803	2	1	1	1
S. aureus	GCA_900637155.1_S. aureus_NCTC13811	2	1	1	1
S. aureus	GCF_000160335.2_ASM16033v2	2	1	1	1
S. aureus	GCF_000953255.1_S. aureus_Sa_ILRI_217	2	1	1	1
S. epidermidis	GCA_000007645.1_ATCC_12228	1	1	1
S. epidermidis	GCA_000011925.1_RP62A	1	1	1
S. epidermidis	GCA_000751035.1_PM221	1	1	1
S. epidermidis	GCA_000759555.1_SEI	1		1
S. epidermidis	GCA_001956655.2_Strain_14.1.R1	1	1	1
S. epidermidis	GCA_002085695.1_Strain_1457	1	1	1
S. epidermidis	GCA_002215535.1_ATCC_12228	1	1	1
S. epidermidis	GCA_002850315.1_DAR1907	1	1	1
S. epidermidis	GCA_002944995.1_FDAARGOS_153	1	1	1
S. epidermidis	GCA_002954055.1_FDAARGOS_161	1	1	1
S. epidermidis	GCA_003325735.1_CSF41498	1	1	1
S. epidermidis	GCA_003812425.1_FDAARGOS_529	1	1	1
S. epidermidis	GCA_003856395.1_CDC120	1	1	1
S. epidermidis	GCA_003856455.1_CDC121	1		1
S. epidermidis	GCA_006094375.1_ATCC_14990	1	1	1
S. epidermidis	GCA_006742205.1_NBRC_100911	1	1	1
S. epidermidis	GCA_009685135.1_IRL01	1		1
S. epidermidis	GCA_009769015.1_NCCP_16829	1	1	1
S. epidermidis	GCA_009769125.1_NCCP_16828	1	1	1
S. epidermidis	GCA_009873455.1_ATCC_12228	1	1	1
S. epidermidis	GCA_011038575.1_E73	1	1	1
S. epidermidis	GCA_900086615.2_BPH0662	1	1	1
S. epidermidis	GCA_900638695.1_NCTC13924	1	1	1
S. epidermidis	GCA_902509485.1_Strain_Unknown5	1	1	1
S. epidermidis	GCA_902509495.1_Strain_Unknown4	1	1	1
S. epidermidis	GCA_902509505.1_Strain_Unknown2	1	1	1
S. epidermidis	GCA_902509515.1_Strain_Unknown1	1	1	1
S. epidermidis	GCA_902509525.1_none	1	1	1
S. epidermidis	GCA_902509535.1_Strain_Unknown3	1	1	1
S. carnosus	GCA_000009405.1_TM300	1	1	1
S. carnosus	GCA_000969565.1_LTH7013	2	1	1
S. carnosus	GCA_001276205.1_strain336	1	1	1
S. carnosus	GCA_001701005.1_LTH_3730-SK_13-JCM_6069	1	1	1
S. carnosus	GCA_002902605.1_DSM_11676	2	1	1
S. carnosus	GCA_003970565.1_DSM_20501	1	2	1
S. carnosus	GCA_007992595.1_NBRC_109622	1	1	1
S. carnosus	GCA_007992615.1_NBRC_109623	2	1	1
S. carnosus	GCA_900458365.1_NCTC13826	2	1	1
S. carnosus	GCA_900458435.1_NCTC13825	1	1	1
S. xylosus	GCA_000338275.1_NJ	1	1	1
S. xylosus	GCA_000467225.1_DMB3-Bh1	1	1	1
S. xylosus	GCA_000706685.1_HKUOPL8	1	1	1
S. xylosus	GCA_000709415.1_SMQ-121	1	1	1
S. xylosus	GCA_000815285.1_LSR_02N	1	1	1
S. xylosus	GCA_000953575.1_C2a	1	1	1
S. xylosus	GCA_001476985.1_NS341	1	1	1
S. xylosus	GCA_001747725.1_22B	1	1	1
S. xylosus	GCA_001747735.1_CJH_74	1	1	1
S. xylosus	GCA_001747745.1_BC10	1	1	1
S. xylosus	GCA_001748025.1_733A	1	1	1
S. xylosus	GCA_001748045.1_CHJ_154	1	1	1
S. xylosus	GCA_002078255.1_S170	1	1	1
S. xylosus	GCA_002732165.1_CCM_2738	1	1	1
S. xylosus	GCA_002836825.1_INIFAP_009-16	1	1	1
S. xylosus	GCA_002836835.1_INIFAP_005-08	1	1	1
S. xylosus	GCA_002836875.1_INIFAP_004-15	1	1	1
S. xylosus	GCA_002901985.1_NCTC_11043	1	1	1
S. xylosus	GCA_003041255.1_SNUC_4938	1	1	1
S. xylosus	GCA_003041265.1_SNUC_5345	1	1	1
S. xylosus	GCA_003041275.1_SNUC_3232	1	1	1
S. xylosus	GCA_003041315.1_SNUC_233	1	1	1
S. xylosus	GCA_003041475.1_SNUC_3812	1	1	1
S. xylosus	GCA_003041485.1_SNUC_4476	1	1	1
S. xylosus	GCA_003041515.1_SNUC_2570	1	1	1
S. xylosus	GCA_003041535.1_SNUC_5423	1	1	1
S. xylosus	GCA_003041555.1_SNUC_27	1	1	1
S. xylosus	GCA_003042795.1_SNUC_1397	1	1	1
S. xylosus	GCA_003043095.1_SNUC_4611	1	1	1
S. xylosus	GCA_003043105.1_SNUC_1267	1	1	1
S. xylosus	GCA_003043125.1_SNUC_196	1	1	1
S. xylosus	GCA_003043145.1_SNUC_966	1		1
S. xylosus	GCA_003043175.1_SNUC_47	1	1	1
S. xylosus	GCA_003578725.1_SNUC_5355	1	1	1
S. xylosus	GCA_003578765.1_SNUC_5173	1	1	1
S. xylosus	GCA_003578785.1_SNUC_5003	1	1	1
S. xylosus	GCA_003578795.1_SNUC_4555	1	1	1
S. xylosus	GCA_003578815.1_SNUC_3358	1	1	1
S. xylosus	GCA_003578835.1_SNUC_2618	1	2	1
S. xylosus	GCA_003578865.1_SNUC_1349	1	1	1
S. xylosus	GCA_003578885.1_SNUC_416	1	1	1
S. xylosus	GCA_003578895.1_SNUC_237	1	1	1
S. xylosus	GCA_003578925.1_SNUC_102	1	1	1
S. xylosus	GCA_003579115.1_SNUC_4735	1	1	1
S. xylosus	GCA_003579145.1_SNUC_5740	1	1	1
S. xylosus	GCA_003579155.1_SNUC_4554	1	1	1
S. xylosus	GCA_003850005.1_UGA5		1	1
S. xylosus	GCA_004571015.1_WT6	1	1	1
S. xylosus	GCA_005864455.1_FAM_20833	1	1	1
S. xylosus	GCA_007677965.1_DE0198	1	1	1
S. xylosus	GCA_007814625.1_strain2	1	1	1
S. xylosus	GCA_007992815.1_NBRC_109770	1	1	1
S. xylosus	GCA_900098615.1_47-83	1	1	1
S. xylosus	GCA_900240095.1_ATCC_29971	1	1	1
S. xylosus	GCA_900458755.1_NCTC11043	1	1	1
S. xylosus	GCA_902362245.1_MGYG-HGUT-00011	1	1	1
S. xylosus	GCA_902362295.1_MGYG-HGUT-00006	1	1	1

## Sheet: Table S10
Group	Locus Tag 1	Locus Tag 2	Locus Tag 3	Locus Tag 4	Locus Tag 5	Locus Tag 6	Locus Tag 7	Locus Tag 8	Locus Tag 9	Locus Tag 10	Locus Tag 11	Locus Tag 12	Locus Tag 13	Locus Tag 14	Locus Tag 15	Locus Tag 16	Locus Tag 17	Locus Tag 18	Locus Tag 19	Symbol	Description
1	AWJ25_RS06360	AWJ25_RS12635	AWJ25_RS12540	AWJ25_RS10960	AWJ25_RS12715	AWJ25_RS14655															IS1182 like element ISEfa7 family transposase
2	AWJ25_RS00575	AWJ25_RS05390	AWJ25_RS16800	AWJ25_RS02795	AWJ25_RS10425	AWJ25_RS08495	AWJ25_RS07190	AWJ25_RS09120	AWJ25_RS12600	AWJ25_RS14975	AWJ25_RS04545	AWJ25_RS06070									IS30 family transposase
3	AWJ25_RS07370	AWJ25_RS16890	AWJ25_RS10470	AWJ25_RS15960	AWJ25_RS15475	AWJ25_RS16705	AWJ25_RS15630	AWJ25_RS16335	AWJ25_RS15760	AWJ25_RS16830	AWJ25_RS16295	AWJ25_RS16950	AWJ25_RS15735	AWJ25_RS16990	AWJ25_RS14735	AWJ25_RS14835	AWJ25_RS17020	AWJ25_RS16845	AWJ25_RS14820		IS6 like element IS1216 family transposase
4	AWJ25_RS14745	AWJ25_RS14870																			IS3 family transposase
5	AWJ25_RS02025	AWJ25_RS14030	AWJ25_RS14805	AWJ25_RS04025	AWJ25_RS16850																IS256 like element IS256 family transposase
6	AWJ25_RS14790	AWJ25_RS15605	AWJ25_RS15440																		IS6 like element ISS1N family transposase
7	AWJ25_RS18200	AWJ25_RS18275																			hypothetical protein
8	AWJ25_RS14845	AWJ25_RS16110																			hypothetical protein
9	AWJ25_RS04890	AWJ25_RS04915	AWJ25_RS16935	AWJ25_RS12625	AWJ25_RS15705																IS30 family transposase
10	AWJ25_RS14860	AWJ25_RS16465	AWJ25_RS16095																		hypothetical protein
11	AWJ25_RS14865	AWJ25_RS16090	AWJ25_RS16460																		hypothetical protein
12	AWJ25_RS14880	AWJ25_RS16085																			hypothetical protein
13	AWJ25_RS01030	AWJ25_RS16600	AWJ25_RS06125	AWJ25_RS11600	AWJ25_RS09980	AWJ25_RS10985	AWJ25_RS04015	AWJ25_RS05135	AWJ25_RS14885	AWJ25_RS02130	AWJ25_RS16080	AWJ25_RS02285	AWJ25_RS08480								IS110 family transposase
14	AWJ25_RS01805	AWJ25_RS03865	AWJ25_RS08160	AWJ25_RS12290	AWJ25_RS11855	AWJ25_RS04840	AWJ25_RS05195	AWJ25_RS15235	AWJ25_RS04800	AWJ25_RS08285	AWJ25_RS16985	AWJ25_RS16030	AWJ25_RS13105	AWJ25_RS02210	AWJ25_RS16340	AWJ25_RS03345	AWJ25_RS08720	AWJ25_RS05675	AWJ25_RS03210		ISL3 like element ISEfa11 family transposase
15	AWJ25_RS14900	AWJ25_RS16070	AWJ25_RS16445																		Unknown function protein
16	AWJ25_RS14905	AWJ25_RS16440	AWJ25_RS16065																	topB	DNA topoisomerase III
17	AWJ25_RS00565	AWJ25_RS09110	AWJ25_RS03540	AWJ25_RS15030	AWJ25_RS07895	AWJ25_RS06075	AWJ25_RS15130	AWJ25_RS16285	AWJ25_RS04785	AWJ25_RS17000											IS256 like element ISEf1 family transposase
18	AWJ25_RS14945	AWJ25_RS16410	AWJ25_RS16025																		hypothetical protein
19	AWJ25_RS14950	AWJ25_RS16405	AWJ25_RS16020																		hypothetical protein
20	AWJ25_RS14960	AWJ25_RS16010	AWJ25_RS16395																		hypothetical protein
21	AWJ25_RS18025	AWJ25_RS16000	AWJ25_RS16385																		hypothetical protein
22	AWJ25_RS14310	AWJ25_RS15010																			site specific integrase
23	AWJ25_RS04885	AWJ25_RS15135	AWJ25_RS06760	AWJ25_RS15710	AWJ25_RS15885	AWJ25_RS16645	AWJ25_RS16675	AWJ25_RS15015													IS982 like element ISEfm1 family transposase
24	AWJ25_RS15040	AWJ25_RS16370	AWJ25_RS15455	AWJ25_RS15980																	recombinase family protein
25	AWJ25_RS02335	AWJ25_RS12505	AWJ25_RS03980	AWJ25_RS15120	AWJ25_RS04630	AWJ25_RS15285															IS3 family transposase
26	AWJ25_RS15210	AWJ25_RS15920																			IS6 family transposase
27	AWJ25_RS15215	AWJ25_RS15655																			ROK family protein
28	AWJ25_RS01200	AWJ25_RS15430																			IS256 like element ISEfa13 family transposase
29	AWJ25_RS10965	AWJ25_RS15480																			type I restriction endonuclease subunit R
30	AWJ25_RS10975	AWJ25_RS15490																			type I restriction modification system subunit M
31	AWJ25_RS17075	AWJ25_RS17770	AWJ25_RS17260																		IS3 like element ISEnfa3 family transposase
32	AWJ25_RS15615	AWJ25_RS16700																		parA	ParA family protein
33	AWJ25_RS15625	AWJ25_RS16690																		abrB	AbrB family transcriptional regulator
34	AWJ25_RS00945	AWJ25_RS16265	AWJ25_RS15820	AWJ25_RS02700	AWJ25_RS09055	AWJ25_RS08960	AWJ25_RS05475	AWJ25_RS02330	AWJ25_RS06265												ISL3 family transposase
35	AWJ25_RS04510	AWJ25_RS09315	AWJ25_RS12555	AWJ25_RS15775	AWJ25_RS09105																IS256 like element IS16 family transposase
36	AWJ25_RS01215	AWJ25_RS09130	AWJ25_RS03645	AWJ25_RS07885	AWJ25_RS12765	AWJ25_RS15800	AWJ25_RS06435														ISL3 family transposase
37	AWJ25_RS04635	AWJ25_RS15805																			hypothetical protein
38	AWJ25_RS04640	AWJ25_RS15810																		tnpB	IS66 family insertion sequence element accessory protein TnpB
39	AWJ25_RS04645	AWJ25_RS15815																			IS66 family transposase
40	AWJ25_RS15965	AWJ25_RS16355																			recombinase family protein
41	AWJ25_RS15970	AWJ25_RS16360																			hypothetical protein
42	AWJ25_RS15975	AWJ25_RS16365																			hypothetical protein
43	AWJ25_RS16015	AWJ25_RS16400																			hypothetical protein
44	AWJ25_RS16035	AWJ25_RS16415																			hypothetical protein
45	AWJ25_RS16045	AWJ25_RS16420																		ssb	single stranded DNA binding protein
46	AWJ25_RS16075	AWJ25_RS16450																			hypothetical protein
47	AWJ25_RS16100	AWJ25_RS16470																			hypothetical protein
48	AWJ25_RS16120	AWJ25_RS16485																			hypothetical protein
49	AWJ25_RS16125	AWJ25_RS16490																			hypothetical protein
50	AWJ25_RS16130	AWJ25_RS16495																			peptidoglycan DD metalloendopeptidase family protein
51	AWJ25_RS16135	AWJ25_RS16500																			ATPase
52	AWJ25_RS16140	AWJ25_RS16505																		ltrA	group II intron reverse transcriptase/maturase
53	AWJ25_RS16145	AWJ25_RS16510																			ATPase
54	AWJ25_RS16150	AWJ25_RS16515																			hypothetical protein
55	AWJ25_RS16155	AWJ25_RS16520																			hypothetical protein
56	AWJ25_RS16160	AWJ25_RS16525																			hypothetical protein
57	AWJ25_RS16165	AWJ25_RS16530																			TraM recognition domain containing protein
58	AWJ25_RS16170	AWJ25_RS16535																			hypothetical protein
59	AWJ25_RS16175	AWJ25_RS16540																			hypothetical protein
60	AWJ25_RS16180	AWJ25_RS16545																			hypothetical protein
61	AWJ25_RS16220	AWJ25_RS16580																			isopeptide forming domain containing fimbrial protein
62	AWJ25_RS16225	AWJ25_RS16585																			class A sortase
63	AWJ25_RS16245	AWJ25_RS16595																			hypothetical protein
64	AWJ25_RS16250	AWJ25_RS16605																			Unknown function protein
65	AWJ25_RS16260	AWJ25_RS16610																			hypothetical protein
66	AWJ25_RS16620	AWJ25_RS16655																			IS200/IS605 family element transposase accessory protein TnpB
67	AWJ25_RS16625	AWJ25_RS16650																			IS200/IS605 like element ISEfa4 family transposase
68	AWJ25_RS02535	AWJ25_RS04240																			hypothetical protein
69	AWJ25_RS02540	AWJ25_RS04250																			autolysin
70	AWJ25_RS02650	AWJ25_RS09375																			phage baseplate upper protein
71	AWJ25_RS02660	AWJ25_RS09365																			hypothetical protein
72	AWJ25_RS02665	AWJ25_RS09360																			hypothetical protein
73	AWJ25_RS02685	AWJ25_RS09335	AWJ25_RS04395																		N-acetylmuramoyl-L-alanine amidase
74	AWJ25_RS02690	AWJ25_RS04400																			hypothetical protein
75	AWJ25_RS02705	AWJ25_RS04410	AWJ25_RS09875	AWJ25_RS04795	AWJ25_RS09325																hypothetical protein
76	AWJ25_RS02940	AWJ25_RS05990																			IS1380 like element IS1678 family transposase
77	AWJ25_RS02955	AWJ25_RS14150																			IS30 family transposase
78	AWJ25_RS03650	AWJ25_RS14195																			ISL3 family transposase
79	AWJ25_RS03800	AWJ25_RS07260	AWJ25_RS13015																		IS30 like element IS6770 family transposase
80	AWJ25_RS04215	AWJ25_RS10090																			antitoxin
81	AWJ25_RS04225	AWJ25_RS09515																			hypothetical protein
82	AWJ25_RS04375	AWJ25_RS09940																			hypothetical protein
83	AWJ25_RS04415	AWJ25_RS09320																			hypothetical protein
84	AWJ25_RS04425	AWJ25_RS14035																		fss3	fibrinogen binding MSCRAMM adhesin Fss3
85	AWJ25_RS04430	AWJ25_RS14040																			YdcP family protein
86	AWJ25_RS04435	AWJ25_RS14045																			YdcP family protein
87	AWJ25_RS04440	AWJ25_RS14050																			hypothetical protein
88	AWJ25_RS04445	AWJ25_RS14055																			Unknown function protein
89	AWJ25_RS04460	AWJ25_RS14080																			XRE family transcriptional regulator
90	AWJ25_RS04465	AWJ25_RS14085																			Unknown function protein
91	AWJ25_RS04470	AWJ25_RS17920																			hypothetical protein
92	AWJ25_RS04475	AWJ25_RS14095																		ardA	antirestriction protein ArdA
93	AWJ25_RS04490	AWJ25_RS14100																			conjugal transfer protein
94	AWJ25_RS04520	AWJ25_RS14115																			lipoprotein
95	AWJ25_RS04900	AWJ25_RS12615																			hypothetical protein
96	AWJ25_RS04905	AWJ25_RS12610																		glpQ	glycerophosphoryl diester phosphodiesterase
97	AWJ25_RS04910	AWJ25_RS12605																			TVP38/TMEM64 family protein
98	AWJ25_RS04920	AWJ25_RS12595																		pcaC	carboxymuconolactone decarboxylase family protein
99	AWJ25_RS04925	AWJ25_RS12590																			cupin domain containing protein
100	AWJ25_RS04930	AWJ25_RS12585																			hypothetical protein
101	AWJ25_RS04935	AWJ25_RS12580																			Unknown function protein
102	AWJ25_RS04940	AWJ25_RS12575																		acrR2	TetR/AcrR family transcriptional regulator
103	AWJ25_RS06350	AWJ25_RS06395																			GlsB/YeaQ/YmgE family stress response membrane protein
104	AWJ25_RS07455	AWJ25_RS07915																			LysM peptidoglycan binding domain containing protein
105	AWJ25_RS09340	AWJ25_RS09925																			holin
106	AWJ25_RS09345	AWJ25_RS09930																			hypothetical protein
107	AWJ25_RS09520	AWJ25_RS10085																			hypothetical protein
108	AWJ25_RS09535	AWJ25_RS10110																			hypothetical protein
109	AWJ25_RS09645	AWJ25_RS12300																			PTS lactose/cellobiose transporter subunit IIA
110	AWJ25_RS09650	AWJ25_RS12305																			PTS sugar transporter subunit IIB
111	AWJ25_RS12560	AWJ25_RS12755																			IS256 like element ISEf1 family transposase

[truncated: 3 more sheets: Table S11, Table S12, Table S13]
